# Supplementary material for: Different prevalence and spectrum of malignancy between Chinese patients and American patients with rheumatoid arthritis: a comparative study
Source: PeerJ. 2024 Dec 18;12:e18650. doi: 10.7717/peerj.18650 (PMC11662904; doi:10.7717/peerj.18650)
Supplement: Supplemental Information 2 [file peerj-12-18650-s002.csv]

	Year	seqn	sdmvpsu	sdmvstra	age	sex	race	education1	education2	wtmec2yr	wtmec4yr	bmi	waist	sua	bilirubin	albumin	iron	arthrtis1	arthrtis2	cancer	cancer1	cancer2	cancer3	crp	hscrp	Edumerged	Arthrits	CKD	CKD_prognosis	CVD	DM	Hypertension	Hyperlipidemia	smoke	weight
1	1999-2000	2	3	1	77	Male	Non-Hispanic White	College Graduate or above	NA	28325.3849	15336.19972	24.9	98	362.8	12	45	11.28	Rheumatoid arthritis	NA	Yes	Skin (non-melanoma)	NA	NA	0.36	NA	College Graduate or above	Rheumatoid arthritis	no	low_risk	no	no	no	yes	never	3067.239943
2	1999-2000	13	2	13	70	Male	Mexican American	Less Than 9th Grade	NA	1843.950828	1128.772441	25.57	NA	410.4	8.6	40	12.18	Rheumatoid arthritis	NA	No	NA	NA	NA	0.27	NA	Less Than 9th Grade	Rheumatoid arthritis	yes	moderate_risk	no	DM	yes	yes	former	225.7544882
3	1999-2000	115	1	11	59	Female	Non-Hispanic White	Some College or AA degree	NA	97028.28507	49548.64464	20.89	76	255.8	10.3	43	6.27	Rheumatoid arthritis	NA	No	NA	NA	NA	2.55	NA	Some College or AA degree	Rheumatoid arthritis	no	low_risk	no	no	yes	no	never	9909.728928
4	1999-2000	130	1	10	59	Male	Non-Hispanic White	9-11th Grade (Includes 12th grade with no diploma)	NA	78672.38901	38785.1093	26.17	94.9	237.9	8.6	43	28.12	Rheumatoid arthritis	NA	No	NA	NA	NA	0.17	NA	9-11th Grade (Includes 12th grade with no diploma)	Rheumatoid arthritis	no	low_risk	yes	DM	no	yes	former	7757.02186
5	1999-2000	143	1	10	22	Female	Mexican American	Less Than 9th Grade	NA	2544.098678	1506.412335	27.69	100	190.3	12	35	10.21	Rheumatoid arthritis	NA	No	NA	NA	NA	0.56	NA	Less Than 9th Grade	Rheumatoid arthritis	no	low_risk	no	NA	no	yes	never	301.282467
6	1999-2000	195	2	2	64	Female	Non-Hispanic Black	Less Than 9th Grade	NA	12591.36937	7187.007396	38.66	115	NA	NA	NA	NA	Rheumatoid arthritis	NA	No	NA	NA	NA	NA	NA	Less Than 9th Grade	Rheumatoid arthritis	NA	NA	no	no	yes	no	never	1437.401479
7	1999-2000	198	2	9	49	Female	Other Hispanic	High School Grad/GED or Equivalent	NA	19596.15877	9939.31054	27.74	92.1	166.5	6.8	44	10.75	Rheumatoid arthritis	NA	No	NA	NA	NA	0.19	NA	High School Grad/GED or Equivalent	Rheumatoid arthritis	no	low_risk	no	no	no	yes	never	1987.862108
8	1999-2000	250	2	7	58	Female	Non-Hispanic White	High School Grad/GED or Equivalent	NA	85524.24752	42257.81652	26.9	102.4	345	5.1	41	26.33	Rheumatoid arthritis	NA	No	NA	NA	NA	0.87	NA	High School Grad/GED or Equivalent	Rheumatoid arthritis	no	low_risk	no	no	no	yes	former	8451.563305
9	1999-2000	259	2	12	54	Male	Non-Hispanic White	9-11th Grade (Includes 12th grade with no diploma)	NA	65030.9612	33052.08012	31.66	109.3	523.4	5.1	41	21.49	Rheumatoid arthritis	NA	No	NA	NA	NA	0.18	NA	9-11th Grade (Includes 12th grade with no diploma)	Rheumatoid arthritis	no	low_risk	no	no	no	yes	now	6610.416024
10	1999-2000	280	2	2	69	Male	Non-Hispanic Black	Less Than 9th Grade	NA	0	0	NA	NA	NA	NA	NA	NA	Rheumatoid arthritis	NA	No	NA	NA	NA	NA	NA	Less Than 9th Grade	Rheumatoid arthritis	NA	NA	no	no	no	NA	former	0
11	1999-2000	302	1	10	65	Female	Mexican American	Less Than 9th Grade	NA	3626.417804	1747.851857	28.5	99.9	285.5	10.3	44	14.87	Rheumatoid arthritis	NA	No	NA	NA	NA	0.35	NA	Less Than 9th Grade	Rheumatoid arthritis	no	low_risk	no	DM	yes	yes	never	349.5703714
12	1999-2000	321	1	2	71	Female	Non-Hispanic White	High School Grad/GED or Equivalent	NA	66126.06077	44652.48339	25.43	81	243.9	6.8	38	13.43	Rheumatoid arthritis	NA	Yes	Esophagus (esophageal)	NA	NA	0.16	NA	High School Grad/GED or Equivalent	Rheumatoid arthritis	no	low_risk	yes	no	yes	yes	never	8930.496677
13	1999-2000	330	2	7	56	Male	Non-Hispanic White	High School Grad/GED or Equivalent	NA	62441.39862	31169.20892	28.55	110.2	303.3	8.6	41	18.09	Rheumatoid arthritis	NA	No	NA	NA	NA	0.37	NA	High School Grad/GED or Equivalent	Rheumatoid arthritis	no	low_risk	no	no	no	yes	former	6233.841784
14	1999-2000	383	2	7	72	Female	Non-Hispanic Black	9-11th Grade (Includes 12th grade with no diploma)	NA	0	0	NA	NA	NA	NA	NA	NA	Rheumatoid arthritis	NA	No	NA	NA	NA	NA	NA	9-11th Grade (Includes 12th grade with no diploma)	Rheumatoid arthritis	NA	NA	yes	DM	yes	NA	never	0
15	1999-2000	386	2	1	85	Female	Non-Hispanic White	High School Grad/GED or Equivalent	NA	23516.11694	13551.44189	26.76	104.6	279.6	13.7	39	17.37	Rheumatoid arthritis	NA	No	NA	NA	NA	0.19	NA	High School Grad/GED or Equivalent	Rheumatoid arthritis	yes	moderate_risk	no	no	yes	yes	never	2710.288377
16	1999-2000	443	1	3	53	Male	Mexican American	Less Than 9th Grade	NA	14042.63345	7986.525268	26.5	100	297.4	12	50	19.34	Rheumatoid arthritis	NA	No	NA	NA	NA	0.36	NA	Less Than 9th Grade	Rheumatoid arthritis	no	low_risk	no	no	no	yes	now	1597.305054
17	1999-2000	459	1	1	78	Female	Non-Hispanic White	9-11th Grade (Includes 12th grade with no diploma)	NA	0	0	NA	NA	NA	NA	NA	NA	Rheumatoid arthritis	NA	No	NA	NA	NA	NA	NA	9-11th Grade (Includes 12th grade with no diploma)	Rheumatoid arthritis	NA	NA	yes	DM	no	NA	never	0
18	1999-2000	505	1	7	60	Male	Non-Hispanic Black	Some College or AA degree	NA	9328.225525	5444.237385	41.43	125.6	511.5	13.7	44	14.51	Rheumatoid arthritis	NA	No	NA	NA	NA	0.84	NA	Some College or AA degree	Rheumatoid arthritis	no	low_risk	no	IFG	yes	no	former	1088.847477
19	1999-2000	509	2	11	81	Male	Non-Hispanic White	High School Grad/GED or Equivalent	NA	15326.39261	8815.960183	26.47	97.6	356.9	15.4	43	21.49	Rheumatoid arthritis	NA	No	NA	NA	NA	0.78	NA	High School Grad/GED or Equivalent	Rheumatoid arthritis	no	low_risk	no	no	no	no	former	1763.192037
20	1999-2000	535	1	6	45	Female	Mexican American	Some College or AA degree	NA	8697.351828	5073.007261	27.92	93.9	208.2	10.3	44	15.04	Rheumatoid arthritis	NA	No	NA	NA	NA	0.95	NA	Some College or AA degree	Rheumatoid arthritis	no	low_risk	no	DM	no	yes	never	1014.601452
21	1999-2000	561	1	7	77	Female	Non-Hispanic White	High School Grad/GED or Equivalent	NA	47733.90238	29250.99347	36.65	111.5	392.6	8.6	41	10.57	Rheumatoid arthritis	NA	No	NA	NA	NA	1.57	NA	High School Grad/GED or Equivalent	Rheumatoid arthritis	yes	very_high_risk	no	DM	no	yes	never	5850.198694
22	1999-2000	614	1	5	66	Female	Non-Hispanic White	High School Grad/GED or Equivalent	NA	58195.75737	27657.84547	36.72	120.5	327.1	8.6	44	12.54	Rheumatoid arthritis	NA	Yes	Breast	NA	NA	0.86	NA	High School Grad/GED or Equivalent	Rheumatoid arthritis	no	low_risk	no	DM	yes	yes	never	5531.569093
23	1999-2000	651	1	11	53	Male	Non-Hispanic White	High School Grad/GED or Equivalent	NA	0	0	NA	NA	NA	NA	NA	NA	Rheumatoid arthritis	NA	No	NA	NA	NA	NA	NA	High School Grad/GED or Equivalent	Rheumatoid arthritis	NA	NA	no	no	no	NA	former	0
24	1999-2000	654	1	3	67	Female	Mexican American	Less Than 9th Grade	NA	2810.034307	2144.628966	28.78	98	220.1	5.1	41	15.94	Rheumatoid arthritis	NA	No	NA	NA	NA	3.76	NA	Less Than 9th Grade	Rheumatoid arthritis	no	low_risk	yes	DM	yes	yes	former	428.9257932
25	1999-2000	660	1	3	85	Male	Non-Hispanic White	Some College or AA degree	NA	0	0	NA	NA	NA	NA	NA	NA	Rheumatoid arthritis	NA	No	NA	NA	NA	NA	NA	Some College or AA degree	Rheumatoid arthritis	NA	NA	no	no	no	NA	never	0
26	1999-2000	671	1	1	82	Female	Non-Hispanic White	High School Grad/GED or Equivalent	NA	24319.38878	12829.3555	27.33	103	267.7	5.1	43	12.36	Rheumatoid arthritis	NA	No	NA	NA	NA	0.1	NA	High School Grad/GED or Equivalent	Rheumatoid arthritis	no	low_risk	no	DM	yes	yes	never	2565.871099
27	1999-2000	678	1	7	61	Male	Non-Hispanic Black	High School Grad/GED or Equivalent	NA	9988.640743	4279.609846	31.94	109.3	458	6.8	43	12.72	Rheumatoid arthritis	NA	No	NA	NA	NA	0.12	NA	High School Grad/GED or Equivalent	Rheumatoid arthritis	no	low_risk	no	DM	yes	yes	now	855.9219692
28	1999-2000	695	1	12	59	Male	Mexican American	High School Grad/GED or Equivalent	NA	10997.63753	6189.196774	26.1	95.4	321.2	5.1	48	9.49	Rheumatoid arthritis	NA	No	NA	NA	NA	1.13	NA	High School Grad/GED or Equivalent	Rheumatoid arthritis	no	low_risk	no	DM	no	yes	former	1237.839355
29	1999-2000	731	1	4	62	Female	Mexican American	Less Than 9th Grade	NA	4597.614004	3028.418454	28.86	99	237.9	10.3	43	16.3	Rheumatoid arthritis	NA	No	NA	NA	NA	0.12	NA	Less Than 9th Grade	Rheumatoid arthritis	no	low_risk	no	DM	no	yes	never	605.6836908
30	1999-2000	787	2	5	79	Female	Non-Hispanic Black	9-11th Grade (Includes 12th grade with no diploma)	NA	11431.88227	6396.625709	28.33	95.7	469.9	6.8	43	15.94	Rheumatoid arthritis	NA	No	NA	NA	NA	0.27	NA	9-11th Grade (Includes 12th grade with no diploma)	Rheumatoid arthritis	yes	very_high_risk	no	DM	yes	yes	never	1279.325142
31	1999-2000	819	2	1	21	Female	Non-Hispanic White	Some College or AA degree	NA	86867.88617	36120.82067	18.5	81.5	160.6	13.7	41	24.54	Rheumatoid arthritis	NA	Yes	Cervix (cervical)	Ovary (ovarian)	NA	0.24	NA	Some College or AA degree	Rheumatoid arthritis	no	low_risk	no	NA	no	yes	never	7224.164134
32	1999-2000	828	2	5	65	Female	Non-Hispanic Black	9-11th Grade (Includes 12th grade with no diploma)	NA	13455.88377	6926.573373	25.78	98	362.8	5.1	44	13.43	Rheumatoid arthritis	NA	No	NA	NA	NA	0.91	NA	9-11th Grade (Includes 12th grade with no diploma)	Rheumatoid arthritis	no	low_risk	no	IFG	no	yes	now	1385.314675
33	1999-2000	881	1	9	42	Female	Non-Hispanic White	High School Grad/GED or Equivalent	NA	93586.14183	48798.18464	21.59	81.8	261.7	8.6	47	14.15	Rheumatoid arthritis	NA	No	NA	NA	NA	0.18	NA	High School Grad/GED or Equivalent	Rheumatoid arthritis	yes	moderate_risk	no	no	no	yes	now	9759.636928
34	1999-2000	889	2	9	80	Male	Non-Hispanic Black	Less Than 9th Grade	NA	6980.014803	3539.881913	37.4	127.4	392.6	5.1	41	16.48	Rheumatoid arthritis	NA	No	NA	NA	NA	0.31	NA	Less Than 9th Grade	Rheumatoid arthritis	no	low_risk	yes	DM	yes	no	never	707.9763826
35	1999-2000	965	1	3	77	Male	Mexican American	Less Than 9th Grade	NA	2681.581023	1609.029721	26.06	NA	303.3	8.6	40	19.88	Rheumatoid arthritis	NA	No	NA	NA	NA	0.1	NA	Less Than 9th Grade	Rheumatoid arthritis	no	low_risk	no	no	no	yes	now	321.8059442
36	1999-2000	981	2	3	79	Female	Non-Hispanic White	High School Grad/GED or Equivalent	NA	48203.8331	29538.96364	27.07	89.9	249.8	12	45	16.66	Rheumatoid arthritis	NA	No	NA	NA	NA	0.08	NA	High School Grad/GED or Equivalent	Rheumatoid arthritis	no	low_risk	yes	no	yes	yes	never	5907.792729
37	1999-2000	999	2	7	64	Male	Other Hispanic	Less Than 9th Grade	NA	26113.62724	13362.83024	28.96	106.2	362.8	6.8	44	17.37	Rheumatoid arthritis	NA	No	NA	NA	NA	0.48	NA	Less Than 9th Grade	Rheumatoid arthritis	yes	moderate_risk	yes	DM	yes	yes	never	2672.566048
38	1999-2000	1044	1	9	57	Female	Non-Hispanic Black	9-11th Grade (Includes 12th grade with no diploma)	NA	33475.63776	17568.77293	23.79	77.3	547.2	5.1	48	9.31	Rheumatoid arthritis	NA	No	NA	NA	NA	0.23	NA	9-11th Grade (Includes 12th grade with no diploma)	Rheumatoid arthritis	no	low_risk	no	no	no	no	now	3513.754586
39	1999-2000	1085	2	7	61	Male	Non-Hispanic Black	Less Than 9th Grade	NA	11202.04682	5157.618676	24.43	90.5	440.2	8.6	46	35.46	Rheumatoid arthritis	NA	No	NA	NA	NA	0.04	NA	Less Than 9th Grade	Rheumatoid arthritis	no	low_risk	yes	no	no	yes	now	1031.523735
40	1999-2000	1095	1	13	76	Male	Mexican American	Less Than 9th Grade	NA	0	0	NA	NA	NA	NA	NA	NA	Rheumatoid arthritis	NA	No	NA	NA	NA	NA	NA	Less Than 9th Grade	Rheumatoid arthritis	NA	NA	no	no	yes	NA	former	0
41	1999-2000	1148	1	6	71	Female	Non-Hispanic White	Less Than 9th Grade	NA	0	0	NA	NA	NA	NA	NA	NA	Rheumatoid arthritis	NA	No	NA	NA	NA	NA	NA	Less Than 9th Grade	Rheumatoid arthritis	NA	NA	yes	no	yes	NA	now	0
42	1999-2000	1161	1	7	57	Male	Non-Hispanic White	High School Grad/GED or Equivalent	NA	64278.2997	30263.44581	29.76	101.2	327.1	8.6	44	17.19	Rheumatoid arthritis	NA	No	NA	NA	NA	0.12	NA	High School Grad/GED or Equivalent	Rheumatoid arthritis	no	low_risk	yes	DM	yes	yes	former	6052.689161
43	1999-2000	1192	1	1	74	Male	Non-Hispanic White	High School Grad/GED or Equivalent	NA	18739.44075	10146.08652	30.71	111.8	356.9	10.3	44	13.25	Rheumatoid arthritis	NA	No	NA	NA	NA	0.09	NA	High School Grad/GED or Equivalent	Rheumatoid arthritis	yes	very_high_risk	yes	no	no	yes	former	2029.217304
44	1999-2000	1227	1	1	53	Female	Non-Hispanic White	Some College or AA degree	NA	84737.18125	42257.81652	24.81	85.6	267.7	6.8	42	17.55	Rheumatoid arthritis	NA	Yes	Melanoma	NA	NA	0.31	NA	Some College or AA degree	Rheumatoid arthritis	no	low_risk	no	no	yes	yes	former	8451.563305
45	1999-2000	1262	1	7	85	Female	Non-Hispanic White	High School Grad/GED or Equivalent	NA	22235.82621	11872.82809	35.04	118.2	309.3	15.4	42	13.79	Rheumatoid arthritis	NA	No	NA	NA	NA	0.16	NA	High School Grad/GED or Equivalent	Rheumatoid arthritis	yes	NA	no	no	no	yes	never	2374.565617
46	1999-2000	1276	2	5	70	Female	Non-Hispanic Black	Some College or AA degree	NA	13382.81318	9195.018592	27.55	93.3	416.4	6.8	40	15.58	Rheumatoid arthritis	NA	No	NA	NA	NA	2.16	NA	Some College or AA degree	Rheumatoid arthritis	yes	moderate_risk	yes	no	yes	yes	former	1839.003718
47	1999-2000	1278	2	3	55	Male	Mexican American	Less Than 9th Grade	NA	9874.597648	5458.363341	23.55	NA	NA	NA	NA	NA	Rheumatoid arthritis	NA	No	NA	NA	NA	NA	NA	Less Than 9th Grade	Rheumatoid arthritis	NA	NA	no	no	no	no	former	1091.672668
48	1999-2000	1332	2	1	63	Female	Non-Hispanic White	Less Than 9th Grade	NA	63752.63313	30476.81265	27.1	95	249.8	10.3	39	23.28	Rheumatoid arthritis	NA	No	NA	NA	NA	0.41	NA	Less Than 9th Grade	Rheumatoid arthritis	yes	moderate_risk	yes	no	yes	yes	now	6095.362529
49	1999-2000	1339	2	10	66	Female	Non-Hispanic Black	9-11th Grade (Includes 12th grade with no diploma)	NA	16013.14128	9898.948161	28.51	94.3	309.3	15.4	46	13.43	Rheumatoid arthritis	NA	No	NA	NA	NA	0.1	NA	9-11th Grade (Includes 12th grade with no diploma)	Rheumatoid arthritis	no	low_risk	no	no	yes	yes	never	1979.789632
50	1999-2000	1374	2	4	75	Male	Non-Hispanic Black	Less Than 9th Grade	NA	8724.684797	4424.683154	28.28	98.6	487.7	10.3	43	17.01	Rheumatoid arthritis	NA	No	NA	NA	NA	0.15	NA	Less Than 9th Grade	Rheumatoid arthritis	yes	high_risk	no	DM	no	yes	never	884.9366308
51	1999-2000	1382	1	12	84	Male	Non-Hispanic White	9-11th Grade (Includes 12th grade with no diploma)	NA	18941.63559	10394.26811	25.42	96.4	285.5	12	42	21.67	Rheumatoid arthritis	NA	Yes	Prostate	NA	NA	0.33	NA	9-11th Grade (Includes 12th grade with no diploma)	Rheumatoid arthritis	yes	high_risk	no	DM	yes	yes	now	2078.853623
52	1999-2000	1384	1	3	71	Male	Mexican American	Less Than 9th Grade	NA	2747.611254	1706.089624	19.83	79.6	190.3	6.8	45	5.01	Rheumatoid arthritis	NA	No	NA	NA	NA	0.14	NA	Less Than 9th Grade	Rheumatoid arthritis	no	low_risk	no	no	yes	no	now	341.2179248
53	1999-2000	1394	1	1	85	Male	Non-Hispanic White	High School Grad/GED or Equivalent	NA	15437.46718	9388.379271	33.43	110.4	327.1	6.8	41	6.63	Rheumatoid arthritis	NA	No	NA	NA	NA	0.56	NA	High School Grad/GED or Equivalent	Rheumatoid arthritis	yes	moderate_risk	yes	no	yes	no	former	1877.675854
54	1999-2000	1447	2	8	39	Female	Non-Hispanic White	High School Grad/GED or Equivalent	NA	94419.49275	47336.03996	20.96	71	148.7	6.8	43	11.46	Rheumatoid arthritis	NA	No	NA	NA	NA	0.65	NA	High School Grad/GED or Equivalent	Rheumatoid arthritis	no	low_risk	no	no	no	no	never	9467.207992
55	1999-2000	1469	1	3	65	Female	Mexican American	Less Than 9th Grade	NA	2863.550477	1747.754328	30.47	96	315.2	5.1	45	17.91	Rheumatoid arthritis	NA	No	NA	NA	NA	0.36	NA	Less Than 9th Grade	Rheumatoid arthritis	no	low_risk	no	no	yes	yes	now	349.5508656
56	1999-2000	1501	1	10	50	Male	Non-Hispanic White	Some College or AA degree	NA	0	0	NA	NA	NA	NA	NA	NA	Rheumatoid arthritis	NA	No	NA	NA	NA	NA	NA	Some College or AA degree	Rheumatoid arthritis	NA	NA	no	no	yes	NA	now	0
57	1999-2000	1505	1	9	80	Male	Non-Hispanic White	High School Grad/GED or Equivalent	NA	14820.45561	8490.822336	27.56	98.6	446.1	10.3	47	16.66	Rheumatoid arthritis	NA	No	NA	NA	NA	0.16	NA	High School Grad/GED or Equivalent	Rheumatoid arthritis	no	low_risk	yes	IFG	yes	yes	former	1698.164467
58	1999-2000	1511	1	5	66	Male	Non-Hispanic Black	Less Than 9th Grade	NA	14008.9157	7755.181368	26.37	93	541.3	5.1	45	6.09	Rheumatoid arthritis	NA	No	NA	NA	NA	4.66	NA	Less Than 9th Grade	Rheumatoid arthritis	yes	moderate_risk	yes	no	yes	yes	now	1551.036274
59	1999-2000	1529	2	1	46	Male	Non-Hispanic White	High School Grad/GED or Equivalent	NA	105511.377	51004.96126	29.02	100.6	285.5	18.8	46	17.37	Rheumatoid arthritis	NA	No	NA	NA	NA	0.04	NA	High School Grad/GED or Equivalent	Rheumatoid arthritis	no	low_risk	no	DM	no	yes	now	10200.99225
60	1999-2000	1555	1	3	50	Female	Mexican American	Less Than 9th Grade	NA	14222.74753	6521.514394	36.56	106	243.9	5.1	44	12	Rheumatoid arthritis	NA	No	NA	NA	NA	0.48	NA	Less Than 9th Grade	Rheumatoid arthritis	no	low_risk	no	no	no	yes	never	1304.302879
61	1999-2000	1561	1	10	80	Female	Non-Hispanic White	High School Grad/GED or Equivalent	NA	22343.48552	11930.31282	22.34	79.8	255.8	6.8	42	24.54	Rheumatoid arthritis	NA	No	NA	NA	NA	0.27	NA	High School Grad/GED or Equivalent	Rheumatoid arthritis	yes	high_risk	no	no	yes	yes	never	2386.062564
62	1999-2000	1578	2	11	70	Male	Non-Hispanic Black	Less Than 9th Grade	NA	11886.01011	6013.487977	NA	NA	594.8	29.1	41	17.01	Rheumatoid arthritis	NA	Yes	Prostate	NA	NA	0.62	NA	Less Than 9th Grade	Rheumatoid arthritis	yes	very_high_risk	yes	DM	yes	yes	never	1202.697595
63	1999-2000	1623	1	12	81	Male	Mexican American	Less Than 9th Grade	NA	2462.789845	1247.692495	29.98	112.8	291.5	10.3	43	12.54	Rheumatoid arthritis	NA	No	NA	NA	NA	0.44	NA	Less Than 9th Grade	Rheumatoid arthritis	no	low_risk	no	DM	yes	yes	never	249.538499
64	1999-2000	1629	2	2	73	Male	Mexican American	Less Than 9th Grade	NA	3897.830779	2337.176326	25.46	97.9	458	13.7	42	9.13	Rheumatoid arthritis	NA	No	NA	NA	NA	2.58	NA	Less Than 9th Grade	Rheumatoid arthritis	no	low_risk	no	IFG	no	yes	never	467.4352652
65	1999-2000	1641	1	3	57	Female	Mexican American	High School Grad/GED or Equivalent	NA	10500.24141	6129.834663	50.67	140	333.1	8.6	43	10.39	Rheumatoid arthritis	NA	No	NA	NA	NA	0.89	NA	High School Grad/GED or Equivalent	Rheumatoid arthritis	no	low_risk	no	IFG	no	yes	former	1225.966933
66	1999-2000	1672	2	1	68	Female	Non-Hispanic White	High School Grad/GED or Equivalent	NA	55430.8248	25032.60507	32.25	110.7	398.5	12	42	16.3	Rheumatoid arthritis	NA	Yes	Ovary (ovarian)	NA	NA	0.34	NA	High School Grad/GED or Equivalent	Rheumatoid arthritis	yes	high_risk	no	DM	yes	yes	now	5006.521014
67	1999-2000	1730	1	13	60	Male	Mexican American	Less Than 9th Grade	NA	1945.456275	1154.86282	25.49	88.5	356.9	15.4	48	22.57	Rheumatoid arthritis	NA	No	NA	NA	NA	0.04	NA	Less Than 9th Grade	Rheumatoid arthritis	no	low_risk	no	no	no	yes	never	230.972564
68	1999-2000	1741	1	9	53	Male	Non-Hispanic White	High School Grad/GED or Equivalent	NA	76542.50417	36627.4234	34.76	118.6	333.1	12	45	30.09	Rheumatoid arthritis	NA	No	NA	NA	NA	0.23	NA	High School Grad/GED or Equivalent	Rheumatoid arthritis	no	low_risk	no	no	no	yes	never	7325.48468
69	1999-2000	1750	2	1	81	Female	Non-Hispanic White	Less Than 9th Grade	NA	24904.41895	14070.83507	28.02	107.6	458	8.6	44	20.42	Rheumatoid arthritis	NA	No	NA	NA	NA	0.11	NA	Less Than 9th Grade	Rheumatoid arthritis	yes	moderate_risk	no	no	yes	yes	never	2814.167014
70	1999-2000	1782	1	3	62	Female	Mexican American	High School Grad/GED or Equivalent	NA	3021.990105	1556.677625	26.51	78.8	273.6	8.6	32	13.25	Rheumatoid arthritis	NA	No	NA	NA	NA	0.57	NA	High School Grad/GED or Equivalent	Rheumatoid arthritis	no	low_risk	yes	no	yes	yes	never	311.335525
71	1999-2000	1792	1	1	50	Male	Non-Hispanic White	High School Grad/GED or Equivalent	NA	29139.00634	13719.19829	46.75	135.8	386.6	12	44	15.94	Rheumatoid arthritis	NA	No	NA	NA	NA	0.97	NA	High School Grad/GED or Equivalent	Rheumatoid arthritis	yes	moderate_risk	no	DM	yes	yes	former	2743.839657
72	1999-2000	1825	1	4	75	Male	Mexican American	Less Than 9th Grade	NA	3971.822507	2667.748314	27.86	102.5	374.7	8.6	40	12.36	Rheumatoid arthritis	NA	No	NA	NA	NA	0.38	NA	Less Than 9th Grade	Rheumatoid arthritis	no	low_risk	no	no	yes	yes	former	533.5496628
73	1999-2000	1850	2	10	44	Female	Non-Hispanic Black	College Graduate or above	NA	34400.56885	18033.59812	27.75	88.3	220.1	6.8	40	3.4	Rheumatoid arthritis	NA	No	NA	NA	NA	0.35	NA	College Graduate or above	Rheumatoid arthritis	no	low_risk	no	no	yes	yes	never	3606.719623
74	1999-2000	1867	1	11	71	Female	Non-Hispanic White	High School Grad/GED or Equivalent	NA	0	0	NA	NA	NA	NA	NA	NA	Rheumatoid arthritis	NA	No	NA	NA	NA	NA	NA	High School Grad/GED or Equivalent	Rheumatoid arthritis	NA	NA	yes	no	yes	NA	never	0
75	1999-2000	1873	2	7	55	Female	Other Hispanic	Less Than 9th Grade	NA	24998.47916	12898.39133	23.46	87.1	184.4	5.1	44	13.97	Rheumatoid arthritis	NA	No	NA	NA	NA	0.26	NA	Less Than 9th Grade	Rheumatoid arthritis	yes	moderate_risk	no	DM	no	yes	never	2579.678265
76	1999-2000	1903	3	1	85	Male	Non-Hispanic White	High School Grad/GED or Equivalent	NA	12265.85022	8134.923876	25.66	103.1	261.7	10.3	41	17.73	Rheumatoid arthritis	NA	No	NA	NA	NA	0.08	NA	High School Grad/GED or Equivalent	Rheumatoid arthritis	yes	very_high_risk	no	no	yes	yes	former	1626.984775
77	1999-2000	1912	1	10	57	Female	Mexican American	Less Than 9th Grade	NA	8012.659819	4727.602347	24.84	86.8	237.9	5.1	41	10.57	Rheumatoid arthritis	NA	No	NA	NA	NA	4.87	NA	Less Than 9th Grade	Rheumatoid arthritis	no	low_risk	no	no	yes	no	never	945.5204694
78	1999-2000	2019	2	9	63	Female	Non-Hispanic Black	9-11th Grade (Includes 12th grade with no diploma)	NA	8803.566288	4771.891326	21.35	74.5	202.2	6.8	43	15.94	Rheumatoid arthritis	NA	No	NA	NA	NA	0.07	NA	9-11th Grade (Includes 12th grade with no diploma)	Rheumatoid arthritis	no	low_risk	no	no	no	no	former	954.3782652
79	1999-2000	2029	2	12	41	Male	Non-Hispanic White	9-11th Grade (Includes 12th grade with no diploma)	NA	51504.42788	22271.56273	29.28	109.2	475.8	8.6	45	15.94	Rheumatoid arthritis	NA	No	NA	NA	NA	0.51	NA	9-11th Grade (Includes 12th grade with no diploma)	Rheumatoid arthritis	no	low_risk	yes	no	yes	yes	now	4454.312547
80	1999-2000	2039	1	6	84	Male	Non-Hispanic White	9-11th Grade (Includes 12th grade with no diploma)	NA	13021.66832	7919.22425	22.69	95.3	208.2	5.1	41	8.96	Rheumatoid arthritis	NA	No	NA	NA	NA	0.22	NA	9-11th Grade (Includes 12th grade with no diploma)	Rheumatoid arthritis	yes	moderate_risk	yes	no	yes	no	former	1583.84485
81	1999-2000	2049	2	3	76	Male	Mexican American	9-11th Grade (Includes 12th grade with no diploma)	NA	0	0	NA	NA	NA	NA	NA	NA	Rheumatoid arthritis	NA	No	NA	NA	NA	NA	NA	9-11th Grade (Includes 12th grade with no diploma)	Rheumatoid arthritis	NA	NA	yes	no	yes	NA	never	0
82	1999-2000	2053	2	5	74	Male	Non-Hispanic Black	9-11th Grade (Includes 12th grade with no diploma)	NA	9685.83616	4934.017609	21.4	86.1	291.5	5.1	39	11.1	Rheumatoid arthritis	NA	No	NA	NA	NA	0.92	NA	9-11th Grade (Includes 12th grade with no diploma)	Rheumatoid arthritis	no	low_risk	yes	no	yes	yes	former	986.8035218
83	1999-2000	2075	1	3	76	Female	Mexican American	Less Than 9th Grade	NA	6130.152006	4037.891272	35.98	111	NA	NA	NA	NA	Rheumatoid arthritis	NA	No	NA	NA	NA	NA	NA	Less Than 9th Grade	Rheumatoid arthritis	yes	NA	no	no	yes	no	never	807.5782544
84	1999-2000	2088	2	9	47	Female	Non-Hispanic Black	9-11th Grade (Includes 12th grade with no diploma)	NA	21791.06266	9815.308357	25.31	89	362.8	5.1	41	11.1	Rheumatoid arthritis	NA	No	NA	NA	NA	0.58	NA	9-11th Grade (Includes 12th grade with no diploma)	Rheumatoid arthritis	no	low_risk	no	no	yes	yes	never	1963.061671
85	1999-2000	2106	2	7	47	Female	Non-Hispanic White	Some College or AA degree	NA	112164.859	55033.66259	18.94	70.2	220.1	6.8	44	11.1	Rheumatoid arthritis	NA	No	NA	NA	NA	0.24	NA	Some College or AA degree	Rheumatoid arthritis	no	low_risk	no	no	no	yes	now	11006.73252
86	1999-2000	2139	1	5	81	Female	Non-Hispanic White	Some College or AA degree	NA	27912.95303	14725.09037	31.93	109.2	565.1	5.1	34	6.81	Rheumatoid arthritis	NA	No	NA	NA	NA	1.22	NA	Some College or AA degree	Rheumatoid arthritis	yes	high_risk	no	no	yes	yes	never	2945.018073
87	1999-2000	2149	1	10	47	Female	Mexican American	9-11th Grade (Includes 12th grade with no diploma)	NA	7903.299604	4358.171681	25.75	84.7	315.2	13.7	45	12	Rheumatoid arthritis	NA	No	NA	NA	NA	0.26	NA	9-11th Grade (Includes 12th grade with no diploma)	Rheumatoid arthritis	no	low_risk	no	no	no	yes	never	871.6343362
88	1999-2000	2153	2	12	85	Male	Non-Hispanic White	9-11th Grade (Includes 12th grade with no diploma)	NA	0	0	NA	NA	NA	NA	NA	NA	Rheumatoid arthritis	NA	No	NA	NA	NA	NA	NA	9-11th Grade (Includes 12th grade with no diploma)	Rheumatoid arthritis	NA	NA	no	no	no	NA	former	0
89	1999-2000	2213	1	6	47	Male	Mexican American	9-11th Grade (Includes 12th grade with no diploma)	NA	10223.60766	6724.763983	29.82	96.9	410.4	10.3	47	16.48	Rheumatoid arthritis	NA	No	NA	NA	NA	1.25	NA	9-11th Grade (Includes 12th grade with no diploma)	Rheumatoid arthritis	yes	moderate_risk	no	DM	no	yes	former	1344.952797
90	1999-2000	2225	1	6	62	Female	Mexican American	9-11th Grade (Includes 12th grade with no diploma)	NA	3330.170227	2045.134302	28.32	96.7	333.1	13.7	47	16.48	Rheumatoid arthritis	NA	No	NA	NA	NA	1.77	NA	9-11th Grade (Includes 12th grade with no diploma)	Rheumatoid arthritis	yes	moderate_risk	no	DM	yes	yes	former	409.0268604
91	1999-2000	2260	1	2	84	Male	Non-Hispanic White	Some College or AA degree	NA	0	0	NA	NA	NA	NA	NA	NA	Rheumatoid arthritis	NA	Yes	Prostate	NA	NA	NA	NA	Some College or AA degree	Rheumatoid arthritis	NA	NA	yes	no	yes	NA	former	0
92	1999-2000	2307	1	4	80	Male	Mexican American	Less Than 9th Grade	NA	2574.6528	1541.055054	25.49	102.4	333.1	23.9	43	25.97	Rheumatoid arthritis	NA	No	NA	NA	NA	0.03	NA	Less Than 9th Grade	Rheumatoid arthritis	no	low_risk	yes	no	yes	yes	former	308.2110108
93	1999-2000	2326	2	1	56	Female	Non-Hispanic White	High School Grad/GED or Equivalent	NA	76854.48746	39246.65561	25.84	88.1	321.2	8.6	46	14.15	Rheumatoid arthritis	NA	No	NA	NA	NA	0.08	NA	High School Grad/GED or Equivalent	Rheumatoid arthritis	no	low_risk	no	no	yes	yes	never	7849.331121
94	1999-2000	2336	1	8	63	Female	Non-Hispanic White	High School Grad/GED or Equivalent	NA	51767.9868	27091.7284	23.67	90	196.3	5.1	43	9.67	Rheumatoid arthritis	NA	No	NA	NA	NA	1.76	NA	High School Grad/GED or Equivalent	Rheumatoid arthritis	no	low_risk	no	no	yes	yes	former	5418.345679
95	1999-2000	2361	1	6	70	Female	Mexican American	College Graduate or above	NA	3386.637551	2381.709962	28.59	99.5	321.2	12	45	14.87	Rheumatoid arthritis	NA	No	NA	NA	NA	0.35	NA	College Graduate or above	Rheumatoid arthritis	no	low_risk	no	no	no	yes	never	476.3419924
96	1999-2000	2373	2	6	59	Female	Non-Hispanic White	Some College or AA degree	NA	47606.3431	23151.09156	30.97	108.5	356.9	6.8	43	11.28	Rheumatoid arthritis	NA	No	NA	NA	NA	2.01	NA	Some College or AA degree	Rheumatoid arthritis	yes	moderate_risk	no	DM	no	yes	never	4630.218313
97	1999-2000	2398	1	13	76	Male	Mexican American	9-11th Grade (Includes 12th grade with no diploma)	NA	1843.950828	1128.772441	35.24	NA	350.9	5.1	46	9.85	Rheumatoid arthritis	NA	No	NA	NA	NA	0.1	NA	9-11th Grade (Includes 12th grade with no diploma)	Rheumatoid arthritis	no	low_risk	yes	no	yes	yes	former	225.7544882
98	1999-2000	2412	1	4	48	Female	Mexican American	9-11th Grade (Includes 12th grade with no diploma)	NA	10055.74799	5933.058296	29.93	101.8	327.1	5.1	44	14.69	Rheumatoid arthritis	NA	No	NA	NA	NA	0.74	NA	9-11th Grade (Includes 12th grade with no diploma)	Rheumatoid arthritis	yes	moderate_risk	no	no	yes	yes	now	1186.611659
99	1999-2000	2416	2	12	79	Male	Non-Hispanic Black	9-11th Grade (Includes 12th grade with no diploma)	NA	9913.459638	4636.654013	36.2	NA	339	5.1	43	13.07	Rheumatoid arthritis	NA	Yes	Prostate	NA	NA	0.21	NA	9-11th Grade (Includes 12th grade with no diploma)	Rheumatoid arthritis	NA	NA	no	DM	yes	yes	former	927.3308026
100	1999-2000	2418	2	6	50	Female	Other Race - Including Multi-Racial	Some College or AA degree	NA	74791.19713	38035.87765	28.68	91.8	345	8.6	42	14.51	Rheumatoid arthritis	NA	No	NA	NA	NA	0.23	NA	Some College or AA degree	Rheumatoid arthritis	yes	moderate_risk	no	DM	yes	yes	never	7607.17553
101	1999-2000	2426	1	12	82	Female	Mexican American	Less Than 9th Grade	NA	2529.845056	1708.716047	25.83	85	517.5	5.1	41	10.75	Rheumatoid arthritis	NA	No	NA	NA	NA	0.4	NA	Less Than 9th Grade	Rheumatoid arthritis	yes	high_risk	yes	no	yes	yes	never	341.7432094
102	1999-2000	2491	2	6	82	Male	Non-Hispanic White	High School Grad/GED or Equivalent	NA	14892.21189	9848.508209	26.52	96.2	279.6	10.3	39	5.91	Rheumatoid arthritis	NA	Yes	Prostate	NA	NA	0.64	NA	High School Grad/GED or Equivalent	Rheumatoid arthritis	no	low_risk	no	no	no	no	now	1969.701642
103	1999-2000	2517	2	10	69	Female	Mexican American	Less Than 9th Grade	NA	5793.000013	3912.726615	20.38	80.7	NA	NA	NA	NA	Rheumatoid arthritis	NA	No	NA	NA	NA	0.19	NA	Less Than 9th Grade	Rheumatoid arthritis	yes	NA	no	DM	yes	no	never	782.545323
104	1999-2000	2531	1	7	84	Male	Non-Hispanic White	9-11th Grade (Includes 12th grade with no diploma)	NA	17339.35607	8321.736995	30.77	111.7	446.1	10.3	41	17.55	Rheumatoid arthritis	NA	Yes	Skin (don't know what kind)	NA	NA	0.6	NA	9-11th Grade (Includes 12th grade with no diploma)	Rheumatoid arthritis	no	low_risk	no	no	no	no	former	1664.347399
105	1999-2000	2548	1	9	77	Female	Non-Hispanic White	9-11th Grade (Includes 12th grade with no diploma)	NA	45031.8335	25949.70285	45.59	130	725.7	8.6	46	9.49	Rheumatoid arthritis	NA	Yes	Melanoma	NA	NA	1.04	NA	9-11th Grade (Includes 12th grade with no diploma)	Rheumatoid arthritis	yes	moderate_risk	yes	no	no	yes	former	5189.94057
106	1999-2000	2596	1	3	73	Male	Mexican American	Less Than 9th Grade	NA	2541.667788	1555.879099	34.09	110.7	535.3	8.6	44	15.76	Rheumatoid arthritis	NA	No	NA	NA	NA	0.51	NA	Less Than 9th Grade	Rheumatoid arthritis	no	low_risk	yes	no	yes	yes	now	311.1758198
107	1999-2000	2602	1	11	48	Male	Non-Hispanic White	9-11th Grade (Includes 12th grade with no diploma)	NA	0	0	NA	NA	NA	NA	NA	NA	Rheumatoid arthritis	NA	No	NA	NA	NA	NA	NA	9-11th Grade (Includes 12th grade with no diploma)	Rheumatoid arthritis	NA	NA	no	no	no	NA	now	0
108	1999-2000	2630	1	5	49	Male	Mexican American	High School Grad/GED or Equivalent	NA	11302.22174	6360.609191	20.84	83.5	214.1	42.8	34	40.3	Rheumatoid arthritis	NA	Yes	Stomach	Testis (testicular)	Liver	0.69	NA	High School Grad/GED or Equivalent	Rheumatoid arthritis	no	low_risk	no	DM	no	no	now	1272.121838
109	1999-2000	2650	2	9	42	Female	Non-Hispanic Black	9-11th Grade (Includes 12th grade with no diploma)	NA	17678.10676	9718.829843	37.68	111.9	469.9	8.6	40	6.27	Rheumatoid arthritis	NA	No	NA	NA	NA	0.72	NA	9-11th Grade (Includes 12th grade with no diploma)	Rheumatoid arthritis	no	low_risk	no	DM	yes	yes	never	1943.765969
110	1999-2000	2669	1	1	40	Male	Other Race - Including Multi-Racial	Less Than 9th Grade	NA	45728.37646	22469.33728	33.22	104	404.5	27.4	45	15.76	Rheumatoid arthritis	NA	No	NA	NA	NA	0.08	NA	Less Than 9th Grade	Rheumatoid arthritis	no	low_risk	no	no	yes	yes	former	4493.867456
111	1999-2000	2696	2	5	84	Female	Non-Hispanic Black	Some College or AA degree	NA	13382.81318	7488.254763	26.15	101.6	368.8	10.3	42	12.54	Rheumatoid arthritis	NA	Yes	Breast	NA	NA	0.15	NA	Some College or AA degree	Rheumatoid arthritis	yes	high_risk	yes	no	yes	yes	former	1497.650953
112	1999-2000	2700	3	1	75	Female	Non-Hispanic White	High School Grad/GED or Equivalent	NA	46814.98497	31096.88051	23.63	86	368.8	12	48	16.84	Rheumatoid arthritis	NA	No	NA	NA	NA	0.21	NA	High School Grad/GED or Equivalent	Rheumatoid arthritis	yes	high_risk	no	no	yes	yes	former	6219.376101
113	1999-2000	2711	1	4	72	Female	Mexican American	Some College or AA degree	NA	4549.369492	2656.049092	31.19	95	321.2	3.4	44	11.28	Rheumatoid arthritis	NA	No	NA	NA	NA	0.56	NA	Some College or AA degree	Rheumatoid arthritis	no	low_risk	yes	DM	yes	yes	never	531.2098184
114	1999-2000	2791	1	2	67	Female	Non-Hispanic Black	9-11th Grade (Includes 12th grade with no diploma)	NA	18502.34767	11437.71714	44.6	120.9	440.2	3.4	41	5.01	Rheumatoid arthritis	NA	No	NA	NA	NA	1.92	NA	9-11th Grade (Includes 12th grade with no diploma)	Rheumatoid arthritis	no	low_risk	no	DM	yes	yes	never	2287.543428
115	1999-2000	2830	2	7	66	Female	Non-Hispanic Black	High School Grad/GED or Equivalent	NA	11281.2679	6312.350544	25.19	80.9	333.1	5.1	40	8.6	Rheumatoid arthritis	NA	No	NA	NA	NA	0.31	NA	High School Grad/GED or Equivalent	Rheumatoid arthritis	yes	high_risk	no	DM	yes	no	never	1262.470109
116	1999-2000	2858	2	5	80	Female	Non-Hispanic White	High School Grad/GED or Equivalent	NA	0	0	NA	NA	NA	NA	NA	NA	Rheumatoid arthritis	NA	No	NA	NA	NA	NA	NA	High School Grad/GED or Equivalent	Rheumatoid arthritis	NA	NA	yes	no	no	NA	never	0
117	1999-2000	2862	1	10	50	Female	Non-Hispanic White	9-11th Grade (Includes 12th grade with no diploma)	NA	52101.87699	23162.12275	38.39	107	237.9	5.1	39	6.63	Rheumatoid arthritis	NA	No	NA	NA	NA	2.35	NA	9-11th Grade (Includes 12th grade with no diploma)	Rheumatoid arthritis	no	low_risk	no	no	no	yes	former	4632.424549
118	1999-2000	2895	1	13	76	Female	Mexican American	High School Grad/GED or Equivalent	NA	2192.41916	1129.351762	24.57	94.7	309.3	5.1	43	8.6	Rheumatoid arthritis	NA	No	NA	NA	NA	0.06	NA	High School Grad/GED or Equivalent	Rheumatoid arthritis	yes	very_high_risk	yes	DM	yes	yes	never	225.8703524
119	1999-2000	2906	2	12	66	Female	Non-Hispanic Black	High School Grad/GED or Equivalent	NA	12003.21053	6646.815697	28.77	92	368.8	13.7	45	9.85	Rheumatoid arthritis	NA	No	NA	NA	NA	0.23	NA	High School Grad/GED or Equivalent	Rheumatoid arthritis	no	low_risk	no	no	no	no	never	1329.363139
120	1999-2000	2915	2	3	65	Male	Mexican American	Less Than 9th Grade	NA	2327.836201	1563.534395	25.88	97.5	374.7	18.8	47	6.27	Rheumatoid arthritis	NA	No	NA	NA	NA	0.49	NA	Less Than 9th Grade	Rheumatoid arthritis	no	low_risk	no	DM	yes	yes	never	312.706879
121	1999-2000	2925	2	1	81	Male	Non-Hispanic White	High School Grad/GED or Equivalent	NA	14820.45561	8490.822336	28.75	109.5	523.4	12	50	23.1	Rheumatoid arthritis	NA	Yes	Colon	NA	NA	0.25	NA	High School Grad/GED or Equivalent	Rheumatoid arthritis	yes	high_risk	no	no	yes	no	former	1698.164467
122	1999-2000	2948	2	7	67	Male	Non-Hispanic Black	9-11th Grade (Includes 12th grade with no diploma)	NA	8723.171722	4413.313449	30.14	110	422.3	5.1	29	17.55	Rheumatoid arthritis	NA	No	NA	NA	NA	0.89	NA	9-11th Grade (Includes 12th grade with no diploma)	Rheumatoid arthritis	yes	very_high_risk	yes	no	yes	yes	never	882.6626898
123	1999-2000	2962	1	4	73	Male	Mexican American	Less Than 9th Grade	NA	4680.093174	2417.903961	22.87	94.3	249.8	10.3	40	11.46	Rheumatoid arthritis	NA	No	NA	NA	NA	1.35	NA	Less Than 9th Grade	Rheumatoid arthritis	no	low_risk	yes	no	no	yes	former	483.5807922
124	1999-2000	3110	1	6	83	Female	Non-Hispanic White	High School Grad/GED or Equivalent	NA	0	0	NA	NA	NA	NA	NA	NA	Rheumatoid arthritis	NA	No	NA	NA	NA	NA	NA	High School Grad/GED or Equivalent	Rheumatoid arthritis	NA	NA	yes	no	yes	NA	former	0
125	1999-2000	3134	2	1	67	Male	Non-Hispanic White	Some College or AA degree	NA	48573.39209	25392.70821	23.56	92.2	350.9	12	50	11.28	Rheumatoid arthritis	NA	No	NA	NA	NA	0.16	NA	Some College or AA degree	Rheumatoid arthritis	yes	very_high_risk	yes	no	yes	yes	former	5078.541641
126	1999-2000	3135	1	6	75	Male	Non-Hispanic White	Less Than 9th Grade	NA	46469.02634	21697.18395	24.57	98	428.3	10.3	44	7.52	Rheumatoid arthritis	NA	Yes	Other	NA	NA	0.07	NA	Less Than 9th Grade	Rheumatoid arthritis	yes	high_risk	no	no	yes	yes	former	4339.436789
127	1999-2000	3148	2	11	35	Female	Non-Hispanic White	High School Grad/GED or Equivalent	NA	121009.75	52205.87368	37.7	NA	368.8	6.8	43	7.16	Rheumatoid arthritis	NA	No	NA	NA	NA	1.73	NA	High School Grad/GED or Equivalent	Rheumatoid arthritis	no	low_risk	no	DM	yes	yes	never	10441.17474
128	1999-2000	3154	1	3	85	Male	Mexican American	Less Than 9th Grade	NA	0	0	NA	NA	NA	NA	NA	NA	Rheumatoid arthritis	NA	No	NA	NA	NA	NA	NA	Less Than 9th Grade	Rheumatoid arthritis	NA	NA	yes	no	yes	NA	never	0
129	1999-2000	3155	1	9	61	Female	Non-Hispanic Black	9-11th Grade (Includes 12th grade with no diploma)	NA	0	0	NA	NA	NA	NA	NA	NA	Rheumatoid arthritis	NA	No	NA	NA	NA	NA	NA	9-11th Grade (Includes 12th grade with no diploma)	Rheumatoid arthritis	NA	NA	no	no	yes	NA	never	0
130	1999-2000	3176	1	5	75	Female	Non-Hispanic Black	9-11th Grade (Includes 12th grade with no diploma)	NA	0	0	NA	NA	NA	NA	NA	NA	Rheumatoid arthritis	NA	Yes	Lung	Breast	NA	NA	NA	9-11th Grade (Includes 12th grade with no diploma)	Rheumatoid arthritis	NA	NA	yes	no	yes	NA	former	0
131	1999-2000	3205	2	5	69	Female	Non-Hispanic White	High School Grad/GED or Equivalent	NA	52343.80739	22969.74809	24.73	78.9	339	8.6	43	12.72	Rheumatoid arthritis	NA	No	NA	NA	NA	0.22	NA	High School Grad/GED or Equivalent	Rheumatoid arthritis	yes	moderate_risk	no	no	yes	yes	former	4593.949618
132	1999-2000	3235	1	5	69	Male	Non-Hispanic White	Less Than 9th Grade	NA	0	0	NA	NA	NA	NA	NA	NA	Rheumatoid arthritis	NA	No	NA	NA	NA	NA	NA	Less Than 9th Grade	Rheumatoid arthritis	NA	NA	yes	no	yes	NA	former	0
133	1999-2000	3246	2	1	74	Male	Non-Hispanic White	High School Grad/GED or Equivalent	NA	34637.9444	18754.00582	22.31	79.8	362.8	13.7	44	18.45	Rheumatoid arthritis	NA	No	NA	NA	NA	0.11	NA	High School Grad/GED or Equivalent	Rheumatoid arthritis	no	low_risk	no	no	no	no	never	3750.801163
134	1999-2000	3258	2	13	72	Female	Mexican American	Less Than 9th Grade	NA	1806.857375	1379.000482	38.27	115.7	428.3	10.3	46	15.94	Rheumatoid arthritis	NA	No	NA	NA	NA	0.56	NA	Less Than 9th Grade	Rheumatoid arthritis	no	low_risk	no	no	no	yes	never	275.8000964
135	1999-2000	3265	2	12	68	Male	Non-Hispanic Black	Less Than 9th Grade	NA	11202.04682	5501.053726	29.95	104	261.7	5.1	45	21.13	Rheumatoid arthritis	NA	No	NA	NA	NA	0.53	NA	Less Than 9th Grade	Rheumatoid arthritis	no	low_risk	yes	DM	yes	yes	former	1100.210745
136	1999-2000	3292	1	1	77	Male	Non-Hispanic White	College Graduate or above	NA	37781.53863	21774.03435	27.96	106.7	517.5	15.4	43	30.27	Rheumatoid arthritis	NA	Yes	Skin (don't know what kind)	NA	NA	0.5	NA	College Graduate or above	Rheumatoid arthritis	yes	moderate_risk	yes	no	yes	yes	former	4354.806869
137	1999-2000	3293	2	4	60	Female	Non-Hispanic Black	9-11th Grade (Includes 12th grade with no diploma)	NA	10998.70821	7556.955707	35	115.8	297.4	6.8	42	12.36	Rheumatoid arthritis	NA	No	NA	NA	NA	1.95	NA	9-11th Grade (Includes 12th grade with no diploma)	Rheumatoid arthritis	yes	moderate_risk	yes	DM	yes	yes	never	1511.391141
138	1999-2000	3305	1	1	76	Female	Non-Hispanic White	High School Grad/GED or Equivalent	NA	44868.70098	25395.87224	34.22	101.6	475.8	12	37	30.27	Rheumatoid arthritis	NA	Yes	Uterus (uterine)	NA	NA	0.33	NA	High School Grad/GED or Equivalent	Rheumatoid arthritis	yes	very_high_risk	no	no	yes	yes	never	5079.174447
139	1999-2000	3342	1	11	71	Male	Non-Hispanic White	Less Than 9th Grade	NA	24303.37785	14046.57667	NA	NA	243.9	8.6	44	16.66	Rheumatoid arthritis	NA	No	NA	NA	NA	0.96	NA	Less Than 9th Grade	Rheumatoid arthritis	yes	high_risk	no	DM	yes	yes	now	2809.315334
140	1999-2000	3347	1	7	85	Female	Non-Hispanic Black	Less Than 9th Grade	NA	0	0	NA	NA	NA	NA	NA	NA	Rheumatoid arthritis	NA	No	NA	NA	NA	NA	NA	Less Than 9th Grade	Rheumatoid arthritis	NA	NA	no	no	yes	NA	never	0
141	1999-2000	3358	1	9	56	Male	Non-Hispanic White	College Graduate or above	NA	87935.77765	43895.37528	29.38	109.3	422.3	8.6	45	13.97	Rheumatoid arthritis	NA	No	NA	NA	NA	0.72	NA	College Graduate or above	Rheumatoid arthritis	no	low_risk	no	no	no	yes	former	8779.075055
142	1999-2000	3400	1	9	68	Female	Non-Hispanic White	High School Grad/GED or Equivalent	NA	60726.47277	33964.16053	19.73	76.8	NA	NA	NA	NA	Rheumatoid arthritis	NA	No	NA	NA	NA	NA	NA	High School Grad/GED or Equivalent	Rheumatoid arthritis	NA	NA	no	no	no	no	never	6792.832105
143	1999-2000	3402	1	9	68	Male	Non-Hispanic White	College Graduate or above	NA	0	0	NA	NA	NA	NA	NA	NA	Rheumatoid arthritis	NA	No	NA	NA	NA	NA	NA	College Graduate or above	Rheumatoid arthritis	NA	NA	no	no	no	NA	never	0
144	1999-2000	3412	1	11	66	Male	Non-Hispanic White	High School Grad/GED or Equivalent	NA	40316.60458	20630.75873	30.74	113.7	297.4	12	46	18.45	Rheumatoid arthritis	NA	Yes	Prostate	NA	NA	0.32	NA	High School Grad/GED or Equivalent	Rheumatoid arthritis	no	low_risk	yes	no	yes	no	former	4126.151745
145	1999-2000	3415	2	5	43	Female	Mexican American	Less Than 9th Grade	NA	7581.714418	4415.142074	41.62	135.6	350.9	6.8	39	5.55	Rheumatoid arthritis	NA	No	NA	NA	NA	1.07	NA	Less Than 9th Grade	Rheumatoid arthritis	yes	moderate_risk	no	DM	no	yes	now	883.0284148
146	1999-2000	3423	2	5	61	Female	Non-Hispanic Black	Less Than 9th Grade	NA	13455.88377	7317.426466	44.77	121.5	392.6	3.4	40	8.06	Rheumatoid arthritis	NA	No	NA	NA	NA	2.8	NA	Less Than 9th Grade	Rheumatoid arthritis	no	low_risk	no	DM	yes	no	never	1463.485293
147	1999-2000	3541	3	1	42	Male	Non-Hispanic White	College Graduate or above	NA	82401.0101	40685.99327	30.02	97.4	374.7	15.4	52	25.25	Rheumatoid arthritis	NA	No	NA	NA	NA	0.15	NA	College Graduate or above	Rheumatoid arthritis	no	low_risk	no	no	no	yes	never	8137.198653
148	1999-2000	3548	2	6	64	Male	Mexican American	Some College or AA degree	NA	1675.383228	1051.006576	23.33	87.8	279.6	10.3	43	13.79	Rheumatoid arthritis	NA	No	NA	NA	NA	0.03	NA	Some College or AA degree	Rheumatoid arthritis	no	low_risk	yes	DM	yes	yes	never	210.2013152
149	1999-2000	3583	2	11	71	Male	Non-Hispanic White	High School Grad/GED or Equivalent	NA	40959.53812	20449.90375	33.87	114.8	339	6.8	41	9.67	Rheumatoid arthritis	NA	No	NA	NA	NA	1.14	NA	High School Grad/GED or Equivalent	Rheumatoid arthritis	yes	high_risk	no	no	yes	yes	former	4089.980751
150	1999-2000	3624	1	10	65	Male	Mexican American	Less Than 9th Grade	NA	3428.681132	2030.310045	30.28	111.7	172.5	6.8	46	11.1	Rheumatoid arthritis	NA	No	NA	NA	NA	0.52	NA	Less Than 9th Grade	Rheumatoid arthritis	no	low_risk	yes	DM	yes	yes	former	406.062009
151	1999-2000	3628	1	3	65	Female	Mexican American	Less Than 9th Grade	NA	3021.990105	1556.677625	33.65	109.4	291.5	15.4	45	31.7	Rheumatoid arthritis	NA	No	NA	NA	NA	0.98	NA	Less Than 9th Grade	Rheumatoid arthritis	no	low_risk	no	DM	yes	yes	former	311.335525
152	1999-2000	3745	2	11	85	Female	Non-Hispanic White	College Graduate or above	NA	26761.44125	15421.59859	28.34	NA	NA	NA	NA	NA	Rheumatoid arthritis	NA	Yes	Breast	Skin (don't know what kind)	NA	NA	NA	College Graduate or above	Rheumatoid arthritis	NA	NA	no	no	yes	no	former	3084.319719
153	1999-2000	3769	1	9	80	Female	Non-Hispanic Black	High School Grad/GED or Equivalent	NA	14236.5203	8800.682765	32.33	112.3	309.3	6.8	42	18.81	Rheumatoid arthritis	NA	No	NA	NA	NA	1.15	NA	High School Grad/GED or Equivalent	Rheumatoid arthritis	no	low_risk	no	no	yes	yes	now	1760.136553
154	1999-2000	3774	2	7	65	Female	Non-Hispanic White	Some College or AA degree	NA	47404.82387	22393.18742	19.45	65.2	178.4	8.6	44	22.92	Rheumatoid arthritis	NA	No	NA	NA	NA	0.04	NA	Some College or AA degree	Rheumatoid arthritis	no	low_risk	no	no	no	yes	never	4478.637484
155	1999-2000	3809	2	5	83	Male	Non-Hispanic Black	Less Than 9th Grade	NA	11338.79205	5903.336067	25.46	104.2	NA	NA	NA	NA	Rheumatoid arthritis	NA	No	NA	NA	NA	4.25	NA	Less Than 9th Grade	Rheumatoid arthritis	yes	NA	yes	no	yes	yes	former	1180.667213
156	1999-2000	3820	1	12	45	Female	Mexican American	Less Than 9th Grade	NA	7817.362845	4628.57765	NA	NA	NA	NA	NA	NA	Rheumatoid arthritis	NA	No	NA	NA	NA	NA	NA	Less Than 9th Grade	Rheumatoid arthritis	NA	NA	no	no	yes	no	never	925.71553
157	1999-2000	3856	2	10	39	Female	Mexican American	High School Grad/GED or Equivalent	NA	18490.80164	10052.49572	24.63	85	178.4	8.6	41	3.94	Rheumatoid arthritis	NA	No	NA	NA	NA	2.54	NA	High School Grad/GED or Equivalent	Rheumatoid arthritis	no	low_risk	no	no	no	no	now	2010.499143
158	1999-2000	3888	1	1	62	Male	Non-Hispanic White	9-11th Grade (Includes 12th grade with no diploma)	NA	53364.61868	27307.67097	29.79	105	452	12	42	12	Rheumatoid arthritis	NA	No	NA	NA	NA	0.32	NA	9-11th Grade (Includes 12th grade with no diploma)	Rheumatoid arthritis	no	low_risk	yes	no	no	yes	former	5461.534194
159	1999-2000	3925	2	9	64	Female	Other Hispanic	Less Than 9th Grade	NA	8803.566288	6045.795799	35.49	112.6	368.8	10.3	37	17.91	Rheumatoid arthritis	NA	No	NA	NA	NA	8.34	NA	Less Than 9th Grade	Rheumatoid arthritis	no	low_risk	yes	DM	yes	yes	former	1209.15916
160	1999-2000	3990	2	1	77	Male	Non-Hispanic White	High School Grad/GED or Equivalent	NA	38537.87905	19240.83995	31.66	117.2	481.8	13.7	41	21.31	Rheumatoid arthritis	NA	No	NA	NA	NA	0.66	NA	High School Grad/GED or Equivalent	Rheumatoid arthritis	yes	moderate_risk	no	IFG	yes	yes	former	3848.16799
161	1999-2000	4013	2	10	33	Female	Other Hispanic	College Graduate or above	NA	106298.489	47866.30291	25.04	70.9	261.7	8.6	47	18.27	Rheumatoid arthritis	NA	No	NA	NA	NA	0.08	NA	College Graduate or above	Rheumatoid arthritis	no	low_risk	no	no	no	yes	never	9573.260582
162	1999-2000	4022	1	11	47	Male	Other Race - Including Multi-Racial	High School Grad/GED or Equivalent	NA	63509.04005	30256.35585	22.65	82.7	297.4	13.7	47	28.12	Rheumatoid arthritis	NA	No	NA	NA	NA	0.09	NA	High School Grad/GED or Equivalent	Rheumatoid arthritis	no	low_risk	yes	IFG	yes	no	now	6051.27117
163	1999-2000	4033	2	11	64	Female	Non-Hispanic Black	9-11th Grade (Includes 12th grade with no diploma)	NA	15920.33444	10606.89106	43.12	119.6	475.8	5.1	43	6.09	Rheumatoid arthritis	NA	No	NA	NA	NA	10.3	NA	9-11th Grade (Includes 12th grade with no diploma)	Rheumatoid arthritis	yes	moderate_risk	yes	DM	yes	yes	never	2121.378211
164	1999-2000	4038	1	3	67	Male	Mexican American	Less Than 9th Grade	NA	2941.890265	1430.936592	34.86	116.4	547.2	10.3	44	14.51	Rheumatoid arthritis	NA	No	NA	NA	NA	0.23	NA	Less Than 9th Grade	Rheumatoid arthritis	no	low_risk	no	no	no	yes	former	286.1873184
165	1999-2000	4130	2	7	76	Male	Other Hispanic	Less Than 9th Grade	NA	15741.63688	8342.812586	27.36	NA	279.6	8.6	42	21.31	Rheumatoid arthritis	NA	No	NA	NA	NA	0.12	NA	Less Than 9th Grade	Rheumatoid arthritis	no	low_risk	no	no	yes	yes	former	1668.562517
166	1999-2000	4158	1	1	49	Female	Non-Hispanic White	High School Grad/GED or Equivalent	NA	68546.72449	34373.73524	31.96	102.2	547.2	12	45	15.4	Rheumatoid arthritis	NA	No	NA	NA	NA	1.2	NA	High School Grad/GED or Equivalent	Rheumatoid arthritis	no	low_risk	no	no	yes	yes	never	6874.747048
167	1999-2000	4159	1	11	57	Male	Other Race - Including Multi-Racial	Some College or AA degree	NA	37130.97693	18305.393	32.62	110.9	350.9	8.6	43	19.34	Rheumatoid arthritis	NA	Yes	Bladder	Skin (non-melanoma)	NA	0.2	NA	Some College or AA degree	Rheumatoid arthritis	no	low_risk	yes	no	yes	yes	now	3661.078599
168	1999-2000	4267	2	7	73	Male	Non-Hispanic White	Some College or AA degree	NA	0	0	NA	NA	NA	NA	NA	NA	Rheumatoid arthritis	NA	No	NA	NA	NA	NA	NA	Some College or AA degree	Rheumatoid arthritis	NA	NA	no	DM	no	NA	never	0
169	1999-2000	4303	2	13	78	Male	Non-Hispanic Black	9-11th Grade (Includes 12th grade with no diploma)	NA	10097.43121	5143.686368	23.12	97.9	440.2	5.1	51	12.36	Rheumatoid arthritis	NA	No	NA	NA	NA	0.5	NA	9-11th Grade (Includes 12th grade with no diploma)	Rheumatoid arthritis	yes	moderate_risk	no	DM	yes	yes	former	1028.737274
170	1999-2000	4318	2	12	58	Female	Other Race - Including Multi-Racial	9-11th Grade (Includes 12th grade with no diploma)	NA	39579.0604	22023.2892	33.01	113.1	368.8	5.1	38	3.76	Rheumatoid arthritis	NA	No	NA	NA	NA	0.52	NA	9-11th Grade (Includes 12th grade with no diploma)	Rheumatoid arthritis	yes	moderate_risk	no	no	no	yes	never	4404.65784
171	1999-2000	4409	1	7	71	Male	Non-Hispanic Black	Some College or AA degree	NA	11338.79205	5642.164274	19.84	72.9	NA	NA	NA	NA	Rheumatoid arthritis	NA	No	NA	NA	NA	NA	NA	Some College or AA degree	Rheumatoid arthritis	yes	NA	yes	no	no	no	now	1128.432855
172	1999-2000	4452	2	11	74	Female	Non-Hispanic Black	NA	NA	15445.19061	10606.89106	18.79	NA	315.2	5.1	47	12.18	Rheumatoid arthritis	NA	No	NA	NA	NA	0.01	NA	NA	Rheumatoid arthritis	yes	high_risk	no	no	yes	yes	former	2121.378211
173	1999-2000	4457	2	5	23	Female	Non-Hispanic White	High School Grad/GED or Equivalent	NA	0	0	NA	NA	NA	NA	NA	NA	Rheumatoid arthritis	NA	No	NA	NA	NA	NA	NA	High School Grad/GED or Equivalent	Rheumatoid arthritis	NA	NA	no	NA	no	NA	never	0
174	1999-2000	4523	1	4	81	Female	Non-Hispanic White	High School Grad/GED or Equivalent	NA	29655.20557	18634.49615	24.29	88.3	333.1	8.6	42	13.43	Rheumatoid arthritis	NA	No	NA	NA	NA	0.16	NA	High School Grad/GED or Equivalent	Rheumatoid arthritis	yes	very_high_risk	no	no	yes	yes	never	3726.89923
175	1999-2000	4525	1	11	67	Male	Non-Hispanic White	9-11th Grade (Includes 12th grade with no diploma)	NA	75672.7389	30558.85983	26.2	99.2	404.5	25.7	45	32.42	Rheumatoid arthritis	NA	Yes	Soft tissue (muscle or fat)	NA	NA	0.69	NA	9-11th Grade (Includes 12th grade with no diploma)	Rheumatoid arthritis	yes	moderate_risk	yes	no	yes	yes	now	6111.771965
176	1999-2000	4549	2	5	85	Female	Non-Hispanic Black	Less Than 9th Grade	NA	0	0	NA	NA	NA	NA	NA	NA	Rheumatoid arthritis	NA	No	NA	NA	NA	NA	NA	Less Than 9th Grade	Rheumatoid arthritis	NA	NA	no	no	no	NA	now	0
177	1999-2000	4563	3	1	70	Male	Non-Hispanic White	9-11th Grade (Includes 12th grade with no diploma)	NA	31945.72322	15336.19972	22.93	NA	249.8	18.8	46	12.36	Rheumatoid arthritis	NA	No	NA	NA	NA	0.03	NA	9-11th Grade (Includes 12th grade with no diploma)	Rheumatoid arthritis	no	low_risk	no	no	no	yes	never	3067.239943
178	1999-2000	4614	1	4	73	Female	Mexican American	Less Than 9th Grade	NA	2103.740267	1351.40301	38.59	114.6	410.4	6.8	45	10.75	Rheumatoid arthritis	NA	No	NA	NA	NA	0.46	NA	Less Than 9th Grade	Rheumatoid arthritis	no	low_risk	no	no	no	yes	never	270.280602
179	1999-2000	4684	1	5	85	Male	Non-Hispanic White	Less Than 9th Grade	NA	20374.01639	11696.96694	23.21	94	NA	NA	NA	NA	Rheumatoid arthritis	NA	No	NA	NA	NA	NA	NA	Less Than 9th Grade	Rheumatoid arthritis	yes	NA	no	no	no	no	former	2339.393388
180	1999-2000	4699	1	12	67	Female	Mexican American	Less Than 9th Grade	NA	2352.407239	1795.366231	NA	NA	NA	NA	NA	NA	Rheumatoid arthritis	NA	No	NA	NA	NA	NA	NA	Less Than 9th Grade	Rheumatoid arthritis	yes	NA	yes	DM	yes	no	never	359.0732462
181	1999-2000	4721	1	7	85	Male	Non-Hispanic Black	Less Than 9th Grade	NA	9328.225525	4897.931001	NA	NA	243.9	17.1	37	12	Rheumatoid arthritis	NA	No	NA	NA	NA	0.2	NA	Less Than 9th Grade	Rheumatoid arthritis	yes	moderate_risk	no	no	no	no	former	979.5862002
182	1999-2000	4772	1	11	44	Male	Non-Hispanic White	9-11th Grade (Includes 12th grade with no diploma)	NA	132868.144	65253.30119	24.76	87.6	416.4	6.8	45	10.21	Rheumatoid arthritis	NA	No	NA	NA	NA	1.46	NA	9-11th Grade (Includes 12th grade with no diploma)	Rheumatoid arthritis	no	low_risk	no	no	yes	yes	former	13050.66024
183	1999-2000	4803	1	6	50	Female	Non-Hispanic White	Less Than 9th Grade	NA	37475.93486	19174.10725	21.71	89.6	356.9	10.3	43	29.55	Rheumatoid arthritis	NA	Yes	Cervix (cervical)	Uterus (uterine)	NA	0.73	NA	Less Than 9th Grade	Rheumatoid arthritis	no	low_risk	no	DM	yes	yes	now	3834.82145
184	1999-2000	4819	2	5	78	Female	Non-Hispanic White	Less Than 9th Grade	NA	0	0	NA	NA	NA	NA	NA	NA	Rheumatoid arthritis	NA	No	NA	NA	NA	NA	NA	Less Than 9th Grade	Rheumatoid arthritis	NA	NA	no	no	no	NA	former	0
185	1999-2000	4827	2	1	62	Female	Non-Hispanic White	High School Grad/GED or Equivalent	NA	61646.87728	29470.16048	28.2	98.5	315.2	6.8	41	13.25	Rheumatoid arthritis	NA	Yes	Lung	NA	NA	1.16	NA	High School Grad/GED or Equivalent	Rheumatoid arthritis	no	low_risk	no	no	no	yes	former	5894.032095
186	1999-2000	4828	1	9	67	Female	Non-Hispanic Black	9-11th Grade (Includes 12th grade with no diploma)	NA	13598.91818	7530.443841	28.63	99.1	232	10.3	47	9.31	Rheumatoid arthritis	NA	No	NA	NA	NA	0.02	NA	9-11th Grade (Includes 12th grade with no diploma)	Rheumatoid arthritis	no	low_risk	no	no	yes	yes	never	1506.088768
187	1999-2000	4864	1	8	39	Male	Other Race - Including Multi-Racial	9-11th Grade (Includes 12th grade with no diploma)	NA	121798.8934	56513.82691	33.71	119.4	321.2	8.6	45	13.25	Rheumatoid arthritis	NA	No	NA	NA	NA	1.48	NA	9-11th Grade (Includes 12th grade with no diploma)	Rheumatoid arthritis	no	low_risk	no	no	no	yes	never	11302.76538
188	1999-2000	4918	1	12	63	Female	Non-Hispanic White	9-11th Grade (Includes 12th grade with no diploma)	NA	65374.43387	30696.31463	30.94	98.9	469.9	12	45	16.84	Rheumatoid arthritis	NA	No	NA	NA	NA	0.48	NA	9-11th Grade (Includes 12th grade with no diploma)	Rheumatoid arthritis	no	low_risk	no	no	yes	yes	never	6139.262926
189	1999-2000	4921	2	12	37	Male	Non-Hispanic White	High School Grad/GED or Equivalent	NA	119692.2557	55988.47943	33	109.3	487.7	10.3	48	18.98	Rheumatoid arthritis	NA	No	NA	NA	NA	0.3	NA	High School Grad/GED or Equivalent	Rheumatoid arthritis	no	low_risk	no	no	yes	yes	former	11197.69589
190	1999-2000	4960	2	3	38	Female	Mexican American	Less Than 9th Grade	NA	13252.4582	7728.883498	40.52	121.7	249.8	6.8	39	8.42	Rheumatoid arthritis	NA	No	NA	NA	NA	1.05	NA	Less Than 9th Grade	Rheumatoid arthritis	no	low_risk	no	no	yes	yes	never	1545.7767
191	1999-2000	4982	1	10	65	Female	Non-Hispanic White	High School Grad/GED or Equivalent	NA	50063.93524	23793.15344	22.83	101	214.1	5.1	39	14.51	Rheumatoid arthritis	NA	No	NA	NA	NA	0.01	NA	High School Grad/GED or Equivalent	Rheumatoid arthritis	yes	moderate_risk	no	DM	no	no	now	4758.630687
192	1999-2000	4992	2	3	61	Female	Non-Hispanic White	Some College or AA degree	NA	0	0	NA	NA	NA	NA	NA	NA	Rheumatoid arthritis	NA	No	NA	NA	NA	NA	NA	Some College or AA degree	Rheumatoid arthritis	NA	NA	no	no	no	NA	now	0
193	1999-2000	4997	1	4	85	Female	Mexican American	Less Than 9th Grade	NA	0	0	NA	NA	NA	NA	NA	NA	Rheumatoid arthritis	NA	No	NA	NA	NA	NA	NA	Less Than 9th Grade	Rheumatoid arthritis	NA	NA	yes	no	yes	NA	never	0
194	1999-2000	5053	2	3	43	Female	Mexican American	Less Than 9th Grade	NA	8052.554755	4760.963647	55.22	136.4	315.2	10.3	41	8.06	Rheumatoid arthritis	NA	No	NA	NA	NA	0.75	NA	Less Than 9th Grade	Rheumatoid arthritis	no	low_risk	no	no	yes	yes	never	952.1927294
195	1999-2000	5113	1	9	54	Male	Non-Hispanic White	9-11th Grade (Includes 12th grade with no diploma)	NA	90816.98439	38793.14028	30.64	104.7	434.2	22.2	47	17.73	Rheumatoid arthritis	NA	No	NA	NA	NA	0.26	NA	9-11th Grade (Includes 12th grade with no diploma)	Rheumatoid arthritis	no	low_risk	no	no	no	yes	never	7758.628056
196	1999-2000	5139	1	3	67	Male	Mexican American	Less Than 9th Grade	NA	2065.266873	1282.397711	36.32	124.1	279.6	15.4	41	8.06	Rheumatoid arthritis	NA	No	NA	NA	NA	0.36	NA	Less Than 9th Grade	Rheumatoid arthritis	no	low_risk	no	DM	no	yes	never	256.4795422
197	1999-2000	5164	1	9	54	Female	Non-Hispanic White	9-11th Grade (Includes 12th grade with no diploma)	NA	85238.77745	42324.67467	19.82	83.3	214.1	5.1	50	14.15	Rheumatoid arthritis	NA	No	NA	NA	NA	1.02	NA	9-11th Grade (Includes 12th grade with no diploma)	Rheumatoid arthritis	no	low_risk	yes	no	yes	yes	now	8464.934933
198	1999-2000	5173	1	4	41	Female	Mexican American	High School Grad/GED or Equivalent	NA	9328.407333	5980.357052	24.67	NA	220.1	6.8	35	2.33	Rheumatoid arthritis	NA	No	NA	NA	NA	10.4	NA	High School Grad/GED or Equivalent	Rheumatoid arthritis	NA	NA	no	no	no	yes	never	1196.07141
199	1999-2000	5186	2	5	82	Male	Non-Hispanic White	High School Grad/GED or Equivalent	NA	14376.83982	9507.682673	27.41	111.1	345	12	42	17.73	Rheumatoid arthritis	NA	No	NA	NA	NA	0.12	NA	High School Grad/GED or Equivalent	Rheumatoid arthritis	no	low_risk	yes	no	no	yes	never	1901.536535
200	1999-2000	5195	1	4	74	Female	Mexican American	Less Than 9th Grade	NA	2560.017706	2013.046255	30.67	103	255.8	10.3	44	12.9	Rheumatoid arthritis	NA	No	NA	NA	NA	0.45	NA	Less Than 9th Grade	Rheumatoid arthritis	yes	moderate_risk	yes	IFG	yes	yes	never	402.609251
201	1999-2000	5219	2	7	35	Female	Non-Hispanic Black	9-11th Grade (Includes 12th grade with no diploma)	NA	34050.4079	15284.1013	29.37	106.1	273.6	8.6	42	17.91	Rheumatoid arthritis	NA	Yes	Ovary (ovarian)	NA	NA	1.06	NA	9-11th Grade (Includes 12th grade with no diploma)	Rheumatoid arthritis	no	low_risk	no	no	no	yes	now	3056.82026
202	1999-2000	5221	2	8	66	Male	Non-Hispanic Black	9-11th Grade (Includes 12th grade with no diploma)	NA	9986.621698	5243.63223	17.97	80.5	NA	NA	NA	NA	Rheumatoid arthritis	NA	No	NA	NA	NA	NA	NA	9-11th Grade (Includes 12th grade with no diploma)	Rheumatoid arthritis	NA	NA	no	no	no	no	now	1048.726446
203	1999-2000	5240	1	9	70	Female	Non-Hispanic Black	NA	NA	13256.00944	8800.682765	39.33	112.2	404.5	6.8	42	9.85	Rheumatoid arthritis	NA	No	NA	NA	NA	0.64	NA	NA	Rheumatoid arthritis	no	low_risk	yes	DM	no	yes	former	1760.136553
204	1999-2000	5241	2	1	85	Female	Non-Hispanic White	Less Than 9th Grade	NA	0	0	NA	NA	NA	NA	NA	NA	Rheumatoid arthritis	NA	No	NA	NA	NA	NA	NA	Less Than 9th Grade	Rheumatoid arthritis	NA	NA	yes	no	NA	NA	never	0
205	1999-2000	5294	1	2	54	Female	Non-Hispanic Black	9-11th Grade (Includes 12th grade with no diploma)	NA	43506.26946	22833.07564	29.77	96.5	356.9	8.6	44	10.57	Rheumatoid arthritis	NA	No	NA	NA	NA	0.23	NA	9-11th Grade (Includes 12th grade with no diploma)	Rheumatoid arthritis	no	low_risk	no	no	yes	yes	never	4566.615128
206	1999-2000	5320	2	5	64	Female	Non-Hispanic Black	9-11th Grade (Includes 12th grade with no diploma)	NA	11431.88227	7854.579496	23.7	86.3	386.6	6.8	43	7.16	Rheumatoid arthritis	NA	No	NA	NA	NA	3.38	NA	9-11th Grade (Includes 12th grade with no diploma)	Rheumatoid arthritis	no	low_risk	no	no	yes	yes	never	1570.915899
207	1999-2000	5322	1	6	67	Male	Mexican American	Some College or AA degree	NA	2404.564384	1493.079612	34.24	110.6	392.6	5.1	49	11.82	Rheumatoid arthritis	NA	No	NA	NA	NA	0.72	NA	Some College or AA degree	Rheumatoid arthritis	no	low_risk	yes	no	yes	yes	never	298.6159224
208	1999-2000	5341	2	1	52	Female	Non-Hispanic White	Some College or AA degree	NA	45234.66542	23099.61843	32.94	107	208.2	5.1	42	11.28	Rheumatoid arthritis	NA	No	NA	NA	NA	0.13	NA	Some College or AA degree	Rheumatoid arthritis	no	low_risk	no	no	no	yes	now	4619.923686
209	1999-2000	5354	1	1	26	Female	Non-Hispanic White	Some College or AA degree	NA	0	0	NA	NA	NA	NA	NA	NA	Rheumatoid arthritis	NA	No	NA	NA	NA	NA	NA	Some College or AA degree	Rheumatoid arthritis	NA	NA	no	no	no	NA	never	0
210	1999-2000	5390	2	4	43	Female	Non-Hispanic Black	Less Than 9th Grade	NA	24283.62361	12796.89764	29.87	97.1	285.5	12	47	12.9	Rheumatoid arthritis	NA	No	NA	NA	NA	0.53	NA	Less Than 9th Grade	Rheumatoid arthritis	yes	moderate_risk	no	DM	yes	yes	never	2559.379528
211	1999-2000	5396	2	3	65	Male	Mexican American	Less Than 9th Grade	NA	2581.583591	1602.997139	24.32	100.4	232	8.6	44	17.55	Rheumatoid arthritis	NA	NA	NA	NA	NA	0.29	NA	Less Than 9th Grade	Rheumatoid arthritis	no	low_risk	no	no	no	yes	now	320.5994278
212	1999-2000	5417	1	2	61	Female	Non-Hispanic Black	Some College or AA degree	NA	16848.35982	10294.29787	40.39	115.9	NA	NA	NA	NA	Rheumatoid arthritis	NA	Yes	Breast	NA	NA	NA	NA	Some College or AA degree	Rheumatoid arthritis	NA	NA	no	DM	yes	no	former	2058.859574
213	1999-2000	5422	2	11	34	Female	Non-Hispanic White	College Graduate or above	NA	11520.60489	5156.539588	22.36	85.5	184.4	10.3	46	15.58	Rheumatoid arthritis	NA	No	NA	NA	NA	0.23	NA	College Graduate or above	Rheumatoid arthritis	no	low_risk	no	NA	no	no	never	1031.307918
214	1999-2000	5426	2	6	82	Female	Non-Hispanic White	Some College or AA degree	NA	118890.7384	62515.90554	NA	NA	362.8	5.1	39	5.37	Rheumatoid arthritis	NA	Yes	Breast	Other	NA	0.38	NA	Some College or AA degree	Rheumatoid arthritis	yes	moderate_risk	yes	IFG	yes	yes	never	12503.18111
215	1999-2000	5464	2	13	48	Female	Mexican American	High School Grad/GED or Equivalent	NA	7299.919582	4368.048534	39.23	111	368.8	13.7	44	11.46	Rheumatoid arthritis	NA	No	NA	NA	NA	1.77	NA	High School Grad/GED or Equivalent	Rheumatoid arthritis	no	low_risk	yes	DM	yes	yes	former	873.6097068
216	1999-2000	5532	2	9	85	Female	Non-Hispanic Black	Less Than 9th Grade	NA	0	0	NA	NA	NA	NA	NA	NA	Rheumatoid arthritis	NA	No	NA	NA	NA	NA	NA	Less Than 9th Grade	Rheumatoid arthritis	NA	NA	yes	no	yes	NA	never	0
217	1999-2000	5549	1	10	51	Female	Non-Hispanic White	High School Grad/GED or Equivalent	NA	82335.02479	41946.60421	19.39	79.1	220.1	8.6	45	16.3	Rheumatoid arthritis	NA	No	NA	NA	NA	0.03	NA	High School Grad/GED or Equivalent	Rheumatoid arthritis	no	low_risk	no	no	no	yes	never	8389.320842
218	1999-2000	5625	1	11	60	Male	Non-Hispanic White	High School Grad/GED or Equivalent	NA	46830.40476	21675.85929	24.12	93	380.7	6.8	47	15.04	Rheumatoid arthritis	NA	No	NA	NA	NA	0.98	NA	High School Grad/GED or Equivalent	Rheumatoid arthritis	no	low_risk	yes	no	yes	yes	now	4335.171858
219	1999-2000	5651	1	8	54	Female	Non-Hispanic White	9-11th Grade (Includes 12th grade with no diploma)	NA	94786.10387	41193.4811	29.42	87.5	386.6	6.8	42	7.52	Rheumatoid arthritis	NA	No	NA	NA	NA	1.19	NA	9-11th Grade (Includes 12th grade with no diploma)	Rheumatoid arthritis	yes	moderate_risk	yes	no	yes	yes	never	8238.69622
220	1999-2000	5654	2	3	82	Female	Non-Hispanic White	9-11th Grade (Includes 12th grade with no diploma)	NA	23747.6284	13684.85312	27.61	106	368.8	8.6	44	18.98	Rheumatoid arthritis	NA	Yes	Breast	NA	NA	0.21	NA	9-11th Grade (Includes 12th grade with no diploma)	Rheumatoid arthritis	yes	moderate_risk	no	DM	yes	yes	former	2736.970623
221	1999-2000	5669	2	7	85	Female	Non-Hispanic White	High School Grad/GED or Equivalent	NA	28452.73805	14200.06752	28.14	99	NA	NA	NA	NA	Rheumatoid arthritis	NA	Yes	Breast	NA	NA	NA	NA	High School Grad/GED or Equivalent	Rheumatoid arthritis	NA	NA	no	no	yes	yes	never	2840.013504
222	1999-2000	5673	1	12	66	Male	Non-Hispanic White	Some College or AA degree	NA	60130.22466	31434.27262	27.1	105.3	321.2	6.8	46	6.98	Rheumatoid arthritis	NA	No	NA	NA	NA	0.98	NA	Some College or AA degree	Rheumatoid arthritis	no	low_risk	no	no	no	yes	former	6286.854524
223	1999-2000	5674	2	11	85	Male	Non-Hispanic White	College Graduate or above	NA	17097.50396	9796.745192	23.61	99.8	273.6	6.8	41	9.31	Rheumatoid arthritis	NA	No	NA	NA	NA	0.3	NA	College Graduate or above	Rheumatoid arthritis	yes	moderate_risk	no	no	yes	yes	never	1959.349038
224	1999-2000	5683	2	7	76	Female	Non-Hispanic Black	9-11th Grade (Includes 12th grade with no diploma)	NA	12565.99592	7768.003796	25.23	102.6	458	5.1	40	8.6	Rheumatoid arthritis	NA	No	NA	NA	NA	3.45	NA	9-11th Grade (Includes 12th grade with no diploma)	Rheumatoid arthritis	yes	very_high_risk	no	DM	yes	yes	former	1553.600759
225	1999-2000	5749	2	4	66	Female	Non-Hispanic Black	High School Grad/GED or Equivalent	NA	10780.27554	6664.113363	32.33	110.5	380.7	10.3	43	15.04	Rheumatoid arthritis	NA	No	NA	NA	NA	0.25	NA	High School Grad/GED or Equivalent	Rheumatoid arthritis	no	low_risk	no	DM	yes	yes	former	1332.822673
226	1999-2000	5807	2	1	56	Male	Non-Hispanic White	Less Than 9th Grade	NA	0	0	NA	NA	NA	NA	NA	NA	Rheumatoid arthritis	NA	No	NA	NA	NA	NA	NA	Less Than 9th Grade	Rheumatoid arthritis	NA	NA	yes	DM	yes	NA	former	0
227	1999-2000	5835	2	5	81	Female	Non-Hispanic Black	Less Than 9th Grade	NA	0	0	NA	NA	NA	NA	NA	NA	Rheumatoid arthritis	NA	No	NA	NA	NA	NA	NA	Less Than 9th Grade	Rheumatoid arthritis	NA	NA	yes	no	yes	NA	former	0
228	1999-2000	5882	2	5	85	Female	Non-Hispanic Black	Less Than 9th Grade	NA	11431.88227	7854.579496	23.36	85	291.5	6.8	41	9.85	Rheumatoid arthritis	NA	No	NA	NA	NA	0.38	NA	Less Than 9th Grade	Rheumatoid arthritis	yes	high_risk	no	no	yes	yes	former	1570.915899
229	1999-2000	5891	1	5	77	Male	Non-Hispanic Black	9-11th Grade (Includes 12th grade with no diploma)	NA	13082.69347	6726.456521	NA	NA	440.2	8.6	44	7.34	Rheumatoid arthritis	NA	No	NA	NA	NA	1.54	NA	9-11th Grade (Includes 12th grade with no diploma)	Rheumatoid arthritis	yes	high_risk	no	no	yes	yes	now	1345.291304
230	1999-2000	5914	1	5	63	Female	Non-Hispanic Black	Less Than 9th Grade	NA	16605.36678	11063.29249	48.07	130.6	499.6	5.1	42	9.67	Rheumatoid arthritis	NA	No	NA	NA	NA	1.16	NA	Less Than 9th Grade	Rheumatoid arthritis	yes	moderate_risk	no	no	yes	yes	never	2212.658497
231	1999-2000	5939	2	1	81	Female	Non-Hispanic White	College Graduate or above	NA	23516.11694	13551.44189	19.17	70.6	184.4	13.7	47	12.36	Rheumatoid arthritis	NA	No	NA	NA	NA	0.67	NA	College Graduate or above	Rheumatoid arthritis	yes	moderate_risk	yes	no	yes	yes	never	2710.288377
232	1999-2000	5949	2	12	59	Female	Non-Hispanic White	College Graduate or above	NA	76146.53847	37973.72539	20.39	63.5	243.9	6.8	42	19.16	Rheumatoid arthritis	NA	No	NA	NA	NA	0.2	NA	College Graduate or above	Rheumatoid arthritis	no	low_risk	no	no	no	yes	former	7594.745079
233	1999-2000	5996	2	12	68	Male	Non-Hispanic Black	Some College or AA degree	NA	10461.40528	5008.166422	29.07	109.6	285.5	3.4	38	11.1	Rheumatoid arthritis	NA	No	NA	NA	NA	0.36	NA	Some College or AA degree	Rheumatoid arthritis	no	low_risk	no	DM	yes	yes	never	1001.633284
234	1999-2000	6124	3	1	61	Female	Other Hispanic	Less Than 9th Grade	NA	42077.86755	18418.65387	27.78	98.5	422.3	8.6	42	25.25	Rheumatoid arthritis	NA	No	NA	NA	NA	0.17	NA	Less Than 9th Grade	Rheumatoid arthritis	no	low_risk	no	no	yes	yes	never	3683.730774
235	1999-2000	6173	2	5	85	Female	Non-Hispanic Black	9-11th Grade (Includes 12th grade with no diploma)	NA	11431.88227	7203.210721	NA	NA	333.1	3.4	39	5.01	Rheumatoid arthritis	NA	No	NA	NA	NA	0.33	NA	9-11th Grade (Includes 12th grade with no diploma)	Rheumatoid arthritis	yes	NA	no	DM	yes	yes	never	1440.642144
236	1999-2000	6184	1	4	73	Female	Mexican American	Less Than 9th Grade	NA	2882.357599	1389.231565	29.91	101	309.3	10.3	42	10.57	Rheumatoid arthritis	NA	No	NA	NA	NA	0.86	NA	Less Than 9th Grade	Rheumatoid arthritis	no	low_risk	no	no	no	yes	never	277.846313
237	1999-2000	6232	1	7	67	Male	Non-Hispanic White	High School Grad/GED or Equivalent	NA	42760.08627	21881.13389	28.42	107.7	458	8.6	44	11.82	Rheumatoid arthritis	NA	No	NA	NA	NA	0.21	NA	High School Grad/GED or Equivalent	Rheumatoid arthritis	no	low_risk	yes	no	yes	yes	now	4376.226778
238	1999-2000	6303	2	4	73	Male	Non-Hispanic Black	College Graduate or above	NA	8974.762703	4614.36716	29.57	103.8	214.1	10.3	43	12.54	Rheumatoid arthritis	NA	Yes	Prostate	NA	NA	0.07	NA	College Graduate or above	Rheumatoid arthritis	no	low_risk	no	no	yes	no	former	922.873432
239	1999-2000	6327	1	11	78	Male	Non-Hispanic White	High School Grad/GED or Equivalent	NA	22876.98072	12386.27283	33.96	101.4	404.5	27.4	45	21.31	Rheumatoid arthritis	NA	No	NA	NA	NA	0.41	NA	High School Grad/GED or Equivalent	Rheumatoid arthritis	yes	moderate_risk	yes	DM	yes	yes	former	2477.254565
240	1999-2000	6335	2	5	66	Male	Non-Hispanic White	Less Than 9th Grade	NA	49619.45624	22683.98871	16.16	79.8	196.3	8.6	41	19.7	Rheumatoid arthritis	NA	No	NA	NA	NA	0.08	NA	Less Than 9th Grade	Rheumatoid arthritis	no	low_risk	no	no	no	yes	now	4536.797741
241	1999-2000	6404	1	4	79	Male	Mexican American	Less Than 9th Grade	NA	2385.724946	1307.155706	22.5	86.1	309.3	8.6	43	9.67	Rheumatoid arthritis	NA	No	NA	NA	NA	0.13	NA	Less Than 9th Grade	Rheumatoid arthritis	no	low_risk	no	no	yes	yes	never	261.4311412
242	1999-2000	6414	2	5	67	Male	Non-Hispanic Black	Less Than 9th Grade	NA	10920.15265	5733.797288	49.73	140	672.1	12	41	24	Rheumatoid arthritis	NA	No	NA	NA	NA	0.46	NA	Less Than 9th Grade	Rheumatoid arthritis	yes	high_risk	yes	IFG	yes	no	never	1146.759458
243	1999-2000	6419	1	7	69	Female	Non-Hispanic White	Some College or AA degree	NA	41285.68921	19621.24498	24.64	80.6	350.9	5.1	41	11.46	Rheumatoid arthritis	NA	No	NA	NA	NA	1.42	NA	Some College or AA degree	Rheumatoid arthritis	yes	moderate_risk	no	no	yes	yes	never	3924.248996
244	1999-2000	6461	1	8	66	Female	Other Hispanic	High School Grad/GED or Equivalent	NA	47720.44933	21550.59331	32.01	99.7	130.9	8.6	44	12.18	Rheumatoid arthritis	NA	No	NA	NA	NA	0.09	NA	High School Grad/GED or Equivalent	Rheumatoid arthritis	no	low_risk	no	no	yes	yes	never	4310.118661
245	1999-2000	6493	2	12	54	Male	Non-Hispanic White	9-11th Grade (Includes 12th grade with no diploma)	NA	78198.34532	39135.37984	20.68	83.5	166.5	5.1	46	21.85	Rheumatoid arthritis	NA	No	NA	NA	NA	0.1	NA	9-11th Grade (Includes 12th grade with no diploma)	Rheumatoid arthritis	no	low_risk	no	no	no	no	now	7827.075967
246	1999-2000	6553	2	12	68	Female	Mexican American	Less Than 9th Grade	NA	3028.67496	1875.995629	39.4	121.8	380.7	8.6	42	14.33	Rheumatoid arthritis	NA	No	NA	NA	NA	0.79	NA	Less Than 9th Grade	Rheumatoid arthritis	no	low_risk	no	IFG	no	no	never	375.1991258
247	1999-2000	6618	1	9	67	Male	Non-Hispanic Black	9-11th Grade (Includes 12th grade with no diploma)	NA	11472.56191	5230.561361	27.01	92.3	226	6.8	45	11.28	Rheumatoid arthritis	NA	No	NA	NA	NA	0.16	NA	9-11th Grade (Includes 12th grade with no diploma)	Rheumatoid arthritis	no	low_risk	no	no	no	yes	never	1046.112272
248	1999-2000	6649	1	12	32	Female	Mexican American	Less Than 9th Grade	NA	0	0	NA	NA	NA	NA	NA	NA	Rheumatoid arthritis	NA	No	NA	NA	NA	NA	NA	Less Than 9th Grade	Rheumatoid arthritis	NA	NA	no	DM	yes	NA	never	0
249	1999-2000	6661	2	3	63	Female	Non-Hispanic White	High School Grad/GED or Equivalent	NA	61646.87728	27026.24323	42.85	121.3	481.8	8.6	42	15.04	Rheumatoid arthritis	NA	No	NA	NA	NA	0.85	NA	High School Grad/GED or Equivalent	Rheumatoid arthritis	no	low_risk	no	DM	yes	yes	former	5405.248645
250	1999-2000	6673	1	10	79	Female	Non-Hispanic Black	9-11th Grade (Includes 12th grade with no diploma)	NA	12978.72046	8734.77183	39.66	118.5	648.3	5.1	43	17.91	Rheumatoid arthritis	NA	No	NA	NA	NA	1.33	NA	9-11th Grade (Includes 12th grade with no diploma)	Rheumatoid arthritis	yes	very_high_risk	yes	DM	yes	yes	never	1746.954366
251	1999-2000	6706	1	9	60	Female	Non-Hispanic Black	9-11th Grade (Includes 12th grade with no diploma)	NA	15224.24202	8800.682765	42.81	120.5	NA	NA	NA	NA	Rheumatoid arthritis	NA	No	NA	NA	NA	NA	NA	9-11th Grade (Includes 12th grade with no diploma)	Rheumatoid arthritis	NA	NA	no	IFG	yes	no	never	1760.136553
252	1999-2000	6711	1	8	84	Female	Non-Hispanic White	Some College or AA degree	NA	22198.27355	10944.19971	25.23	92.7	362.8	12	44	22.39	Rheumatoid arthritis	NA	No	NA	NA	NA	0.51	NA	Some College or AA degree	Rheumatoid arthritis	yes	moderate_risk	no	no	yes	yes	now	2188.839941
253	1999-2000	6736	1	1	65	Male	Non-Hispanic White	Less Than 9th Grade	NA	61986.53678	25031.9721	38.16	136.1	362.8	12	39	18.27	Rheumatoid arthritis	NA	No	NA	NA	NA	1.23	NA	Less Than 9th Grade	Rheumatoid arthritis	no	low_risk	no	no	no	yes	now	5006.394419
254	1999-2000	6761	2	7	34	Male	Other Hispanic	9-11th Grade (Includes 12th grade with no diploma)	NA	78689.9096	36604.7941	26.47	93.4	356.9	3.4	44	6.81	Rheumatoid arthritis	NA	No	NA	NA	NA	3.54	NA	9-11th Grade (Includes 12th grade with no diploma)	Rheumatoid arthritis	no	low_risk	no	no	no	yes	never	7320.95882
255	1999-2000	6801	2	3	69	Female	Non-Hispanic White	Some College or AA degree	NA	50313.20296	23911.61926	28.57	94.1	303.3	8.6	44	19.34	Rheumatoid arthritis	NA	No	NA	NA	NA	1.15	NA	Some College or AA degree	Rheumatoid arthritis	no	low_risk	yes	IFG	yes	yes	now	4782.323851
256	1999-2000	6847	1	3	85	Female	Mexican American	Less Than 9th Grade	NA	2902.343822	1871.854954	25.67	90.9	255.8	8.6	40	26.69	Rheumatoid arthritis	NA	No	NA	NA	NA	0.49	NA	Less Than 9th Grade	Rheumatoid arthritis	yes	very_high_risk	yes	no	yes	yes	former	374.3709908
257	1999-2000	6872	2	5	82	Male	Non-Hispanic White	High School Grad/GED or Equivalent	NA	13630.85032	8468.702283	29.39	106.7	309.3	6.8	45	11.46	Rheumatoid arthritis	NA	No	NA	NA	NA	0.53	NA	High School Grad/GED or Equivalent	Rheumatoid arthritis	yes	very_high_risk	yes	DM	yes	yes	former	1693.740457
258	1999-2000	6890	2	8	34	Male	Non-Hispanic White	Some College or AA degree	NA	92951.68135	41993.94882	34.96	113.6	NA	NA	NA	NA	Rheumatoid arthritis	NA	No	NA	NA	NA	NA	NA	Some College or AA degree	Rheumatoid arthritis	NA	NA	no	no	yes	no	now	8398.789764
259	1999-2000	6934	1	9	51	Female	Non-Hispanic Black	9-11th Grade (Includes 12th grade with no diploma)	NA	33475.63776	16877.73666	31.75	109.8	273.6	5.1	42	10.03	Rheumatoid arthritis	NA	No	NA	NA	NA	1.73	NA	9-11th Grade (Includes 12th grade with no diploma)	Rheumatoid arthritis	no	low_risk	no	no	yes	yes	now	3375.547332
260	1999-2000	6956	2	8	70	Male	Non-Hispanic White	Some College or AA degree	NA	32644.6346	18867.55683	26.14	97.5	303.3	15.4	42	20.24	Rheumatoid arthritis	NA	Yes	Lung	Skin (non-melanoma)	NA	0.24	NA	Some College or AA degree	Rheumatoid arthritis	no	low_risk	no	no	no	no	former	3773.511367
261	1999-2000	6988	1	10	24	Female	Non-Hispanic White	High School Grad/GED or Equivalent	NA	8675.157116	3607.245534	24.97	87	NA	NA	NA	NA	Rheumatoid arthritis	NA	No	NA	NA	NA	NA	NA	High School Grad/GED or Equivalent	Rheumatoid arthritis	NA	NA	no	no	no	no	never	721.4491068
262	1999-2000	7002	1	3	67	Female	Mexican American	Less Than 9th Grade	NA	3869.791763	2721.496309	34.57	101.9	237.9	23.9	44	18.98	Rheumatoid arthritis	NA	No	NA	NA	NA	0.25	NA	Less Than 9th Grade	Rheumatoid arthritis	no	low_risk	no	no	yes	yes	never	544.2992618
263	1999-2000	7014	1	4	85	Male	Mexican American	Less Than 9th Grade	NA	0	0	NA	NA	NA	NA	NA	NA	Rheumatoid arthritis	NA	No	NA	NA	NA	NA	NA	Less Than 9th Grade	Rheumatoid arthritis	NA	NA	yes	no	no	NA	never	0
264	1999-2000	7025	1	1	83	Male	Non-Hispanic White	High School Grad/GED or Equivalent	NA	15326.69798	10135.84228	34.27	122.7	434.2	15.4	42	17.19	Rheumatoid arthritis	NA	No	NA	NA	NA	0.28	NA	High School Grad/GED or Equivalent	Rheumatoid arthritis	no	low_risk	yes	no	no	yes	never	2027.168455
265	1999-2000	7061	1	12	84	Female	Non-Hispanic White	College Graduate or above	NA	0	0	NA	NA	NA	NA	NA	NA	Rheumatoid arthritis	NA	No	NA	NA	NA	NA	NA	College Graduate or above	Rheumatoid arthritis	NA	NA	no	no	yes	NA	never	0
266	1999-2000	7217	2	6	68	Female	Mexican American	Less Than 9th Grade	NA	1979.156496	1440.649698	34.22	103.4	255.8	25.7	38	20.78	Rheumatoid arthritis	NA	No	NA	NA	NA	0.77	NA	Less Than 9th Grade	Rheumatoid arthritis	no	low_risk	no	DM	yes	no	never	288.1299396
267	1999-2000	7243	2	6	45	Female	Mexican American	High School Grad/GED or Equivalent	NA	7433.097436	4765.291125	34.36	100.4	261.7	18.8	42	15.94	Rheumatoid arthritis	NA	No	NA	NA	NA	0.18	NA	High School Grad/GED or Equivalent	Rheumatoid arthritis	no	low_risk	no	no	no	yes	never	953.058225
268	1999-2000	7249	2	8	42	Male	Non-Hispanic Black	Some College or AA degree	NA	23596.68932	11622.65756	21.57	74.9	214.1	12	47	27.76	Rheumatoid arthritis	NA	No	NA	NA	NA	0.03	NA	Some College or AA degree	Rheumatoid arthritis	no	low_risk	no	no	no	yes	never	2324.531512
269	1999-2000	7265	1	7	77	Female	Non-Hispanic Black	9-11th Grade (Includes 12th grade with no diploma)	NA	13117.03256	9195.018592	40.73	125.7	333.1	5.1	40	12.72	Rheumatoid arthritis	NA	No	NA	NA	NA	0.48	NA	9-11th Grade (Includes 12th grade with no diploma)	Rheumatoid arthritis	no	low_risk	no	DM	yes	no	never	1839.003718
270	1999-2000	7282	2	5	77	Female	Non-Hispanic Black	Less Than 9th Grade	NA	11982.23277	6926.573373	21.69	80.9	345	15.4	43	15.94	Rheumatoid arthritis	NA	No	NA	NA	NA	0.9	NA	Less Than 9th Grade	Rheumatoid arthritis	yes	moderate_risk	no	no	yes	yes	now	1385.314675
271	1999-2000	7318	1	3	68	Female	Mexican American	Less Than 9th Grade	NA	2902.343822	2041.122231	27.36	95.2	321.2	5.1	45	13.25	Rheumatoid arthritis	NA	Yes	Kidney	Colon	NA	2.06	NA	Less Than 9th Grade	Rheumatoid arthritis	yes	moderate_risk	yes	no	no	yes	now	408.2244462
272	1999-2000	7342	2	6	75	Male	Non-Hispanic White	High School Grad/GED or Equivalent	NA	34179.90849	18429.12818	24.66	95	392.6	13.7	47	31.16	Rheumatoid arthritis	NA	Yes	Skin (non-melanoma)	NA	NA	0.11	NA	High School Grad/GED or Equivalent	Rheumatoid arthritis	no	low_risk	yes	no	no	yes	former	3685.825635
273	1999-2000	7411	2	4	70	Female	Non-Hispanic Black	High School Grad/GED or Equivalent	NA	9738.227143	7040.156346	25.64	90.3	249.8	17.1	43	6.27	Rheumatoid arthritis	NA	Yes	Breast	NA	NA	0.11	NA	High School Grad/GED or Equivalent	Rheumatoid arthritis	no	low_risk	no	no	yes	yes	never	1408.031269
274	1999-2000	7436	1	7	39	Female	Non-Hispanic Black	9-11th Grade (Includes 12th grade with no diploma)	NA	39555.06571	15036.42887	31.03	92.1	NA	NA	NA	NA	Rheumatoid arthritis	NA	No	NA	NA	NA	NA	NA	9-11th Grade (Includes 12th grade with no diploma)	Rheumatoid arthritis	yes	NA	yes	DM	yes	no	now	3007.285773
275	1999-2000	7471	3	1	67	Female	Other Hispanic	Less Than 9th Grade	NA	8624.5503	6045.795799	28.98	86.6	154.6	8.6	46	10.75	Rheumatoid arthritis	NA	No	NA	NA	NA	0.54	NA	Less Than 9th Grade	Rheumatoid arthritis	no	low_risk	no	no	yes	yes	never	1209.15916
276	1999-2000	7525	1	7	74	Female	Non-Hispanic White	9-11th Grade (Includes 12th grade with no diploma)	NA	44430.39862	26933.39634	25.23	97	220.1	6.8	45	16.66	Rheumatoid arthritis	NA	No	NA	NA	NA	0.24	NA	9-11th Grade (Includes 12th grade with no diploma)	Rheumatoid arthritis	no	low_risk	no	no	yes	yes	former	5386.679269
277	1999-2000	7537	1	9	71	Female	Non-Hispanic White	High School Grad/GED or Equivalent	NA	45898.46092	25978.72067	30.25	104.7	374.7	6.8	41	11.28	Rheumatoid arthritis	NA	No	NA	NA	NA	0.4	NA	High School Grad/GED or Equivalent	Rheumatoid arthritis	no	low_risk	yes	no	yes	yes	never	5195.744133
278	1999-2000	7540	2	11	49	Male	Non-Hispanic White	9-11th Grade (Includes 12th grade with no diploma)	NA	127850.1651	60909.12553	35.54	129.4	458	10.3	48	23.28	Rheumatoid arthritis	NA	No	NA	NA	NA	0.12	NA	9-11th Grade (Includes 12th grade with no diploma)	Rheumatoid arthritis	no	low_risk	yes	IFG	yes	yes	former	12181.82511
279	1999-2000	7553	1	7	69	Female	Non-Hispanic White	High School Grad/GED or Equivalent	NA	43593.6349	19686.92059	29.55	91	237.9	8.6	42	12.36	Rheumatoid arthritis	NA	No	NA	NA	NA	0.54	NA	High School Grad/GED or Equivalent	Rheumatoid arthritis	no	low_risk	no	no	yes	yes	never	3937.384118
280	1999-2000	7567	2	12	56	Female	Non-Hispanic Black	9-11th Grade (Includes 12th grade with no diploma)	NA	21641.08227	12314.34876	24.53	96.1	339	5.1	44	7.7	Rheumatoid arthritis	NA	No	NA	NA	NA	2.23	NA	9-11th Grade (Includes 12th grade with no diploma)	Rheumatoid arthritis	no	low_risk	no	DM	yes	yes	now	2462.869753
281	1999-2000	7576	1	4	75	Female	Mexican American	Less Than 9th Grade	NA	3583.811564	2554.520172	22.96	84.7	232	6.8	45	11.82	Rheumatoid arthritis	NA	No	NA	NA	NA	0.4	NA	Less Than 9th Grade	Rheumatoid arthritis	no	low_risk	no	no	yes	yes	former	510.9040344
282	1999-2000	7606	2	12	41	Male	Non-Hispanic Black	9-11th Grade (Includes 12th grade with no diploma)	NA	26571.5946	12798.08809	30.84	102.4	196.3	5.1	44	11.46	Rheumatoid arthritis	NA	No	NA	NA	NA	0.78	NA	9-11th Grade (Includes 12th grade with no diploma)	Rheumatoid arthritis	no	low_risk	no	no	no	yes	never	2559.617618
283	1999-2000	7607	1	2	35	Female	Non-Hispanic Black	College Graduate or above	NA	55583.59947	24678.73475	NA	NA	NA	NA	NA	NA	Rheumatoid arthritis	NA	No	NA	NA	NA	NA	NA	College Graduate or above	Rheumatoid arthritis	NA	NA	no	DM	no	no	never	4935.746951
284	1999-2000	7695	1	5	80	Female	Non-Hispanic White	College Graduate or above	NA	27912.95303	16085.17094	21.06	82.5	333.1	6.8	40	12.18	Rheumatoid arthritis	NA	No	NA	NA	NA	2.73	NA	College Graduate or above	Rheumatoid arthritis	no	low_risk	yes	no	yes	yes	now	3217.034189
285	1999-2000	7747	1	8	70	Female	Non-Hispanic White	9-11th Grade (Includes 12th grade with no diploma)	NA	45441.17361	24529.34643	24.33	90.2	273.6	6.8	42	9.31	Rheumatoid arthritis	NA	No	NA	NA	NA	0.47	NA	9-11th Grade (Includes 12th grade with no diploma)	Rheumatoid arthritis	no	low_risk	no	no	yes	yes	never	4905.869285
286	1999-2000	7758	1	1	85	Female	Non-Hispanic White	College Graduate or above	NA	24319.38878	15281.61913	25.84	96.2	315.2	8.6	40	18.63	Rheumatoid arthritis	NA	Yes	Skin (don't know what kind)	NA	NA	0.18	NA	College Graduate or above	Rheumatoid arthritis	yes	moderate_risk	no	no	yes	yes	never	3056.323825
287	1999-2000	7797	1	8	60	Female	Non-Hispanic White	College Graduate or above	NA	47587.8561	21550.59331	37.52	107.4	297.4	6.8	44	12.36	Rheumatoid arthritis	NA	No	NA	NA	NA	0.39	NA	College Graduate or above	Rheumatoid arthritis	no	low_risk	no	no	yes	yes	never	4310.118661
288	1999-2000	7823	1	5	67	Male	Non-Hispanic Black	Less Than 9th Grade	NA	14008.9157	7755.181368	25.31	97.8	315.2	8.6	42	13.97	Rheumatoid arthritis	NA	No	NA	NA	NA	0.05	NA	Less Than 9th Grade	Rheumatoid arthritis	no	low_risk	yes	DM	yes	yes	never	1551.036274
289	1999-2000	7837	1	3	62	Male	Mexican American	Less Than 9th Grade	NA	3177.084734	1740.747376	28.28	104.2	261.7	8.6	42	17.91	Rheumatoid arthritis	NA	No	NA	NA	NA	0.03	NA	Less Than 9th Grade	Rheumatoid arthritis	no	low_risk	yes	DM	no	yes	former	348.1494752
290	1999-2000	7843	1	4	62	Male	Mexican American	Less Than 9th Grade	NA	2330.606347	1471.578904	28.03	98.4	315.2	6.8	46	25.43	Rheumatoid arthritis	NA	No	NA	NA	NA	0.21	NA	Less Than 9th Grade	Rheumatoid arthritis	yes	moderate_risk	no	DM	yes	no	former	294.3157808
291	1999-2000	7872	2	1	34	Male	Non-Hispanic White	Some College or AA degree	NA	0	0	NA	NA	NA	NA	NA	NA	Rheumatoid arthritis	NA	No	NA	NA	NA	NA	NA	Some College or AA degree	Rheumatoid arthritis	NA	NA	no	no	yes	NA	never	0
292	1999-2000	7886	1	13	68	Female	Mexican American	Less Than 9th Grade	NA	2494.834244	1160.443198	35.34	103.7	434.2	5.1	43	7.34	Rheumatoid arthritis	NA	No	NA	NA	NA	0.56	NA	Less Than 9th Grade	Rheumatoid arthritis	no	low_risk	no	no	yes	yes	former	232.0886396
293	1999-2000	7900	1	2	85	Female	Non-Hispanic White	Some College or AA degree	NA	32723.91404	17263.04597	23.55	78.8	345	6.8	44	9.13	Rheumatoid arthritis	NA	Yes	Skin (don't know what kind)	NA	NA	1.72	NA	Some College or AA degree	Rheumatoid arthritis	yes	high_risk	yes	no	no	no	former	3452.609194
294	1999-2000	7927	1	2	77	Female	Non-Hispanic White	9-11th Grade (Includes 12th grade with no diploma)	NA	56855.32867	28802.53922	23.94	85.9	232	6.8	46	18.63	Rheumatoid arthritis	NA	No	NA	NA	NA	0.09	NA	9-11th Grade (Includes 12th grade with no diploma)	Rheumatoid arthritis	no	low_risk	no	no	yes	yes	former	5760.507845
295	1999-2000	7932	2	1	83	Female	Non-Hispanic White	9-11th Grade (Includes 12th grade with no diploma)	NA	25872.36325	13551.44189	31.79	113.8	380.7	8.6	45	10.75	Rheumatoid arthritis	NA	Yes	Breast	Colon	NA	0.83	NA	9-11th Grade (Includes 12th grade with no diploma)	Rheumatoid arthritis	yes	high_risk	yes	DM	no	yes	now	2710.288377
296	1999-2000	7936	1	8	82	Female	Non-Hispanic White	Less Than 9th Grade	NA	27149.12306	14581.46339	35.82	NA	380.7	6.8	41	32.95	Rheumatoid arthritis	NA	No	NA	NA	NA	0.71	NA	Less Than 9th Grade	Rheumatoid arthritis	no	low_risk	yes	DM	yes	yes	never	2916.292678
297	1999-2000	7966	2	4	42	Female	Non-Hispanic Black	9-11th Grade (Includes 12th grade with no diploma)	NA	24934.59222	12225.1388	35.42	107.3	190.3	8.6	42	18.27	Rheumatoid arthritis	NA	No	NA	NA	NA	0.09	NA	9-11th Grade (Includes 12th grade with no diploma)	Rheumatoid arthritis	no	low_risk	yes	no	no	yes	now	2445.02776
298	1999-2000	7979	1	9	56	Female	Non-Hispanic Black	High School Grad/GED or Equivalent	NA	28979.11108	16089.89667	30.38	100.5	255.8	8.6	41	7.16	Rheumatoid arthritis	NA	No	NA	NA	NA	2.92	NA	High School Grad/GED or Equivalent	Rheumatoid arthritis	no	low_risk	no	no	yes	no	never	3217.979334
299	1999-2000	7987	2	12	76	Female	Non-Hispanic Black	9-11th Grade (Includes 12th grade with no diploma)	NA	12003.21053	6646.815697	38.36	NA	469.9	3.4	43	17.19	Rheumatoid arthritis	NA	No	NA	NA	NA	0.06	NA	9-11th Grade (Includes 12th grade with no diploma)	Rheumatoid arthritis	yes	very_high_risk	no	no	no	yes	now	1329.363139
300	1999-2000	8003	1	3	68	Female	Mexican American	Less Than 9th Grade	NA	3070.76282	1624.949746	29.29	96.5	279.6	12	45	8.78	Rheumatoid arthritis	NA	No	NA	NA	NA	2.86	NA	Less Than 9th Grade	Rheumatoid arthritis	no	low_risk	no	no	yes	yes	never	324.9899492
301	1999-2000	8078	2	5	74	Female	Non-Hispanic Black	9-11th Grade (Includes 12th grade with no diploma)	NA	13117.03256	8108.641714	27.55	93.3	243.9	6.8	42	14.51	Rheumatoid arthritis	NA	No	NA	NA	NA	0.58	NA	9-11th Grade (Includes 12th grade with no diploma)	Rheumatoid arthritis	no	low_risk	yes	no	yes	yes	never	1621.728343
302	1999-2000	8080	2	9	76	Male	Other Hispanic	9-11th Grade (Includes 12th grade with no diploma)	NA	0	0	NA	NA	NA	NA	NA	NA	Rheumatoid arthritis	NA	No	NA	NA	NA	NA	NA	9-11th Grade (Includes 12th grade with no diploma)	Rheumatoid arthritis	NA	NA	no	no	yes	NA	former	0
303	1999-2000	8099	1	7	68	Male	Non-Hispanic White	Some College or AA degree	NA	40250.44072	21041.7196	31.96	111.2	475.8	17.1	43	14.15	Rheumatoid arthritis	NA	No	NA	NA	NA	0.22	NA	Some College or AA degree	Rheumatoid arthritis	no	low_risk	no	no	yes	yes	never	4208.343919
304	1999-2000	8125	1	6	60	Female	Non-Hispanic White	College Graduate or above	NA	64112.57781	28134.17356	26.69	84	226	3.4	43	14.51	Rheumatoid arthritis	NA	No	NA	NA	NA	0.23	NA	College Graduate or above	Rheumatoid arthritis	no	low_risk	no	no	no	yes	never	5626.834712
305	1999-2000	8157	1	12	60	Male	Non-Hispanic White	College Graduate or above	NA	58006.38714	28547.40284	32.63	118.2	345	12	46	14.51	Rheumatoid arthritis	NA	No	NA	NA	NA	1.15	NA	College Graduate or above	Rheumatoid arthritis	no	low_risk	no	no	yes	no	former	5709.480568
306	1999-2000	8202	1	8	69	Female	Other Race - Including Multi-Racial	College Graduate or above	NA	45194.02075	21478.70048	24.88	80.3	434.2	8.6	48	18.45	Rheumatoid arthritis	NA	No	NA	NA	NA	0.24	NA	College Graduate or above	Rheumatoid arthritis	no	low_risk	no	no	no	yes	never	4295.740097
307	1999-2000	8225	2	2	62	Female	Non-Hispanic Black	High School Grad/GED or Equivalent	NA	12651.45056	8399.315294	33.27	101.2	NA	NA	NA	NA	Rheumatoid arthritis	NA	Yes	Breast	NA	NA	NA	NA	High School Grad/GED or Equivalent	Rheumatoid arthritis	yes	NA	no	no	yes	no	never	1679.863059
308	1999-2000	8239	1	4	74	Female	Other Race - Including Multi-Racial	Less Than 9th Grade	NA	3021.990105	2041.122231	NA	NA	345	8.6	43	13.61	Rheumatoid arthritis	NA	No	NA	NA	NA	0.53	NA	Less Than 9th Grade	Rheumatoid arthritis	NA	NA	no	no	yes	yes	NA	408.2244462
309	1999-2000	8268	2	3	58	Female	Mexican American	Less Than 9th Grade	NA	7892.60151	4596.184329	38.72	120.3	267.7	6.8	43	14.33	Rheumatoid arthritis	NA	No	NA	NA	NA	0.81	NA	Less Than 9th Grade	Rheumatoid arthritis	no	low_risk	no	IFG	no	yes	never	919.2368658
310	1999-2000	8357	1	9	27	Female	Non-Hispanic White	College Graduate or above	NA	8203.56718	3410.453877	22.43	90	172.5	5.1	38	14.69	Rheumatoid arthritis	NA	No	NA	NA	NA	0.31	NA	College Graduate or above	Rheumatoid arthritis	no	low_risk	no	NA	no	no	former	682.0907754
311	1999-2000	8470	2	6	67	Female	Mexican American	Less Than 9th Grade	NA	2003.209754	1188.603264	39.12	108.6	285.5	13.7	44	18.27	Rheumatoid arthritis	NA	No	NA	NA	NA	0.28	NA	Less Than 9th Grade	Rheumatoid arthritis	no	low_risk	no	no	yes	yes	former	237.7206528
312	1999-2000	8501	1	7	54	Male	Non-Hispanic Black	9-11th Grade (Includes 12th grade with no diploma)	NA	23389.87705	10856.40111	34.81	111.2	226	6.8	40	21.67	Rheumatoid arthritis	NA	No	NA	NA	NA	0.17	NA	9-11th Grade (Includes 12th grade with no diploma)	Rheumatoid arthritis	no	low_risk	no	DM	yes	yes	former	2171.280223
313	1999-2000	8512	2	5	85	Female	Non-Hispanic Black	9-11th Grade (Includes 12th grade with no diploma)	NA	11204.84684	6926.573373	31.32	104.1	428.3	5.1	41	6.81	Rheumatoid arthritis	NA	No	NA	NA	NA	1.25	NA	9-11th Grade (Includes 12th grade with no diploma)	Rheumatoid arthritis	yes	very_high_risk	no	no	yes	yes	never	1385.314675
314	1999-2000	8539	1	8	55	Female	Other Hispanic	Less Than 9th Grade	NA	60171.0677	31046.28776	26.98	89.1	315.2	8.6	48	20.95	Rheumatoid arthritis	NA	Yes	Ovary (ovarian)	NA	NA	0.38	NA	Less Than 9th Grade	Rheumatoid arthritis	no	low_risk	no	no	yes	yes	never	6209.257552
315	1999-2000	8544	2	4	85	Male	Non-Hispanic White	College Graduate or above	NA	0	0	NA	NA	NA	NA	NA	NA	Rheumatoid arthritis	NA	Yes	Prostate	NA	NA	NA	NA	College Graduate or above	Rheumatoid arthritis	NA	NA	no	no	yes	NA	never	0
316	1999-2000	8628	1	10	85	Female	Non-Hispanic White	High School Grad/GED or Equivalent	NA	26847.83446	16621.63512	22.94	86.3	362.8	6.8	50	16.84	Rheumatoid arthritis	NA	No	NA	NA	NA	0.11	NA	High School Grad/GED or Equivalent	Rheumatoid arthritis	yes	very_high_risk	no	no	yes	yes	never	3324.327024
317	1999-2000	8653	1	13	68	Female	Non-Hispanic Black	9-11th Grade (Includes 12th grade with no diploma)	NA	0	0	NA	NA	NA	NA	NA	NA	Rheumatoid arthritis	NA	No	NA	NA	NA	NA	NA	9-11th Grade (Includes 12th grade with no diploma)	Rheumatoid arthritis	NA	NA	no	DM	NA	NA	never	0
318	1999-2000	8720	3	1	54	Female	Non-Hispanic White	College Graduate or above	NA	67290.9334	33248.67508	17.46	69.2	309.3	6.8	44	7.34	Rheumatoid arthritis	NA	No	NA	NA	NA	0.57	NA	College Graduate or above	Rheumatoid arthritis	yes	moderate_risk	no	no	no	no	never	6649.735016
319	1999-2000	8721	1	4	57	Female	Mexican American	Less Than 9th Grade	NA	9856.003989	5753.741513	23.66	84.3	243.9	6.8	40	11.46	Rheumatoid arthritis	NA	No	NA	NA	NA	3.8	NA	Less Than 9th Grade	Rheumatoid arthritis	no	low_risk	no	no	no	yes	former	1150.748303
320	1999-2000	8729	1	3	62	Female	Mexican American	Less Than 9th Grade	NA	4029.32014	2075.570166	29.07	101.5	392.6	15.4	42	17.01	Rheumatoid arthritis	NA	No	NA	NA	NA	0.38	NA	Less Than 9th Grade	Rheumatoid arthritis	no	low_risk	no	no	no	yes	now	415.1140332
321	1999-2000	8737	2	1	65	Female	Non-Hispanic White	Some College or AA degree	NA	61646.87728	23757.76503	31.16	95.3	267.7	10.3	44	19.52	Rheumatoid arthritis	NA	No	NA	NA	NA	0.23	NA	Some College or AA degree	Rheumatoid arthritis	no	low_risk	yes	no	yes	yes	now	4751.553005
322	1999-2000	8751	1	7	70	Female	Non-Hispanic White	9-11th Grade (Includes 12th grade with no diploma)	NA	0	0	NA	NA	NA	NA	NA	NA	Rheumatoid arthritis	NA	No	NA	NA	NA	NA	NA	9-11th Grade (Includes 12th grade with no diploma)	Rheumatoid arthritis	NA	NA	yes	no	yes	NA	former	0
323	1999-2000	8765	2	6	80	Male	Non-Hispanic White	College Graduate or above	NA	14976.28506	8614.573317	22.75	89.3	458	8.6	51	14.87	Rheumatoid arthritis	NA	No	NA	NA	NA	0.12	NA	College Graduate or above	Rheumatoid arthritis	no	low_risk	no	IFG	yes	yes	former	1722.914663
324	1999-2000	8780	1	1	61	Female	Non-Hispanic White	High School Grad/GED or Equivalent	NA	68224.13295	32227.85512	38.07	115.3	333.1	6.8	41	15.58	Rheumatoid arthritis	NA	No	NA	NA	NA	1.33	NA	High School Grad/GED or Equivalent	Rheumatoid arthritis	no	low_risk	no	no	no	yes	now	6445.571025
325	1999-2000	8819	1	7	51	Female	Non-Hispanic White	Some College or AA degree	NA	67922.88002	33031.07763	40.88	121	386.6	6.8	41	16.48	Rheumatoid arthritis	NA	No	NA	NA	NA	2.19	NA	Some College or AA degree	Rheumatoid arthritis	no	low_risk	no	no	yes	yes	never	6606.215527
326	1999-2000	8848	1	11	57	Male	Non-Hispanic White	Some College or AA degree	NA	98784.97067	46517.527	26.51	98	261.7	5.1	46	9.85	Rheumatoid arthritis	NA	No	NA	NA	NA	0.37	NA	Some College or AA degree	Rheumatoid arthritis	no	low_risk	no	no	yes	no	former	9303.5054
327	1999-2000	8861	1	7	61	Female	Non-Hispanic Black	9-11th Grade (Includes 12th grade with no diploma)	NA	13382.81318	7665.937109	40.69	118	333.1	5.1	40	8.06	Rheumatoid arthritis	NA	No	NA	NA	NA	3.83	NA	9-11th Grade (Includes 12th grade with no diploma)	Rheumatoid arthritis	yes	moderate_risk	no	DM	yes	yes	former	1533.187422
328	1999-2000	8919	1	7	38	Male	Non-Hispanic Black	9-11th Grade (Includes 12th grade with no diploma)	NA	34377.81307	13445.6163	40.25	141.2	291.5	5.1	38	10.57	Rheumatoid arthritis	NA	No	NA	NA	NA	0.17	NA	9-11th Grade (Includes 12th grade with no diploma)	Rheumatoid arthritis	no	low_risk	no	no	no	no	now	2689.123259
329	1999-2000	8921	2	6	74	Female	Non-Hispanic White	High School Grad/GED or Equivalent	NA	44868.70098	25395.87224	28.31	90.8	285.5	10.3	43	10.93	Rheumatoid arthritis	NA	No	NA	NA	NA	0.1	NA	High School Grad/GED or Equivalent	Rheumatoid arthritis	no	low_risk	no	DM	yes	yes	never	5079.174447
330	1999-2000	8944	1	2	77	Male	Non-Hispanic White	9-11th Grade (Includes 12th grade with no diploma)	NA	44644.13794	25729.04726	30.41	116	368.8	5.1	43	3.04	Rheumatoid arthritis	NA	Yes	Prostate	Rectum (rectal)	NA	1.95	NA	9-11th Grade (Includes 12th grade with no diploma)	Rheumatoid arthritis	yes	high_risk	no	no	yes	yes	former	5145.809452
331	1999-2000	8971	1	12	61	Male	Mexican American	Less Than 9th Grade	NA	2244.873166	1162.65273	31.66	114.4	434.2	13.7	43	36	Rheumatoid arthritis	NA	No	NA	NA	NA	0.79	NA	Less Than 9th Grade	Rheumatoid arthritis	no	low_risk	yes	DM	yes	yes	former	232.530546
332	1999-2000	9019	1	12	83	Male	Mexican American	9-11th Grade (Includes 12th grade with no diploma)	NA	0	0	NA	NA	NA	NA	NA	NA	Rheumatoid arthritis	NA	No	NA	NA	NA	NA	NA	9-11th Grade (Includes 12th grade with no diploma)	Rheumatoid arthritis	NA	NA	yes	no	yes	NA	never	0
333	1999-2000	9065	1	7	46	Female	Non-Hispanic Black	Some College or AA degree	NA	23822.88048	12612.5986	35.95	109.4	315.2	8.6	43	15.58	Rheumatoid arthritis	NA	No	NA	NA	NA	0.33	NA	Some College or AA degree	Rheumatoid arthritis	no	low_risk	no	no	no	yes	former	2522.51972
334	1999-2000	9090	1	12	81	Female	Non-Hispanic White	Some College or AA degree	NA	28393.67463	14978.68836	21.57	87.5	249.8	6.8	41	27.4	Rheumatoid arthritis	NA	Yes	Skin (non-melanoma)	NA	NA	0.3	NA	Some College or AA degree	Rheumatoid arthritis	yes	moderate_risk	no	no	yes	yes	now	2995.737672
335	1999-2000	9091	2	10	83	Female	Non-Hispanic White	College Graduate or above	NA	29002.71795	16579.33413	30.2	NA	374.7	5.1	45	13.97	Rheumatoid arthritis	NA	No	NA	NA	NA	0.17	NA	College Graduate or above	Rheumatoid arthritis	no	low_risk	no	no	no	yes	never	3315.866825
336	1999-2000	9096	2	5	54	Female	Non-Hispanic White	College Graduate or above	NA	78779.50568	39117.37179	25.33	93.4	327.1	5.1	41	16.12	Rheumatoid arthritis	NA	No	NA	NA	NA	0.4	NA	College Graduate or above	Rheumatoid arthritis	no	low_risk	yes	no	no	yes	former	7823.474358
337	1999-2000	9106	1	12	72	Male	Non-Hispanic White	College Graduate or above	NA	41202.79412	22222.25002	23.13	88.8	291.5	10.3	46	27.76	Rheumatoid arthritis	NA	No	NA	NA	NA	0.08	NA	College Graduate or above	Rheumatoid arthritis	no	low_risk	no	no	yes	yes	never	4444.450005
338	1999-2000	9125	2	12	70	Male	Non-Hispanic White	High School Grad/GED or Equivalent	NA	35821.11956	19394.61178	24.17	89.9	279.6	8.6	40	9.49	Rheumatoid arthritis	NA	No	NA	NA	NA	2.7	NA	High School Grad/GED or Equivalent	Rheumatoid arthritis	no	low_risk	no	DM	no	yes	former	3878.922357
339	1999-2000	9150	2	1	85	Male	Non-Hispanic White	High School Grad/GED or Equivalent	NA	14755.85483	8654.597463	25.24	95.9	NA	NA	NA	NA	Rheumatoid arthritis	NA	Yes	Colon	Liver	NA	NA	NA	High School Grad/GED or Equivalent	Rheumatoid arthritis	NA	NA	yes	no	no	no	former	1730.919493
340	1999-2000	9172	2	5	75	Female	Non-Hispanic Black	Some College or AA degree	NA	11431.88227	6396.625709	28.65	87	380.7	30.8	44	16.48	Rheumatoid arthritis	NA	Yes	Breast	NA	NA	1.01	NA	Some College or AA degree	Rheumatoid arthritis	yes	very_high_risk	yes	DM	yes	yes	former	1279.325142
341	1999-2000	9253	2	9	84	Female	Non-Hispanic White	Less Than 9th Grade	NA	0	0	NA	NA	NA	NA	NA	NA	Rheumatoid arthritis	NA	No	NA	NA	NA	NA	NA	Less Than 9th Grade	Rheumatoid arthritis	NA	NA	yes	no	yes	NA	never	0
342	1999-2000	9286	2	12	76	Female	Non-Hispanic White	High School Grad/GED or Equivalent	NA	44359.857	25259.50618	23.49	90.5	434.2	6.8	40	16.12	Rheumatoid arthritis	NA	No	NA	NA	NA	0.51	NA	High School Grad/GED or Equivalent	Rheumatoid arthritis	yes	high_risk	yes	no	yes	yes	never	5051.901236
343	1999-2000	9323	1	11	38	Female	Non-Hispanic White	High School Grad/GED or Equivalent	NA	139357.3876	59213.10409	30.13	96.8	345	5.1	46	13.97	Rheumatoid arthritis	NA	No	NA	NA	NA	0.49	NA	High School Grad/GED or Equivalent	Rheumatoid arthritis	no	low_risk	no	no	no	yes	now	11842.62082
344	1999-2000	9331	2	7	73	Female	Non-Hispanic Black	Less Than 9th Grade	NA	15090.48567	7768.003796	35.91	116.4	422.3	8.6	39	10.93	Rheumatoid arthritis	NA	No	NA	NA	NA	0.21	NA	Less Than 9th Grade	Rheumatoid arthritis	no	low_risk	no	DM	yes	no	never	1553.600759
345	1999-2000	9353	2	2	32	Male	Non-Hispanic White	High School Grad/GED or Equivalent	NA	117669.4746	55590.38688	32.93	107.8	493.7	13.7	49	22.57	Rheumatoid arthritis	NA	No	NA	NA	NA	0.07	NA	High School Grad/GED or Equivalent	Rheumatoid arthritis	no	low_risk	no	no	yes	yes	now	11118.07738
346	1999-2000	9358	1	3	62	Female	Mexican American	9-11th Grade (Includes 12th grade with no diploma)	NA	3516.834616	2684.061674	45.91	111.8	NA	NA	NA	NA	Rheumatoid arthritis	NA	Yes	Other	NA	NA	NA	NA	9-11th Grade (Includes 12th grade with no diploma)	Rheumatoid arthritis	yes	NA	no	DM	yes	yes	never	536.8123348
347	1999-2000	9369	1	4	74	Female	Mexican American	Less Than 9th Grade	NA	2724.27187	1445.673789	27.04	93	303.3	6.8	45	13.79	Rheumatoid arthritis	NA	No	NA	NA	NA	0.15	NA	Less Than 9th Grade	Rheumatoid arthritis	no	low_risk	yes	DM	yes	yes	never	289.1347578
348	1999-2000	9409	1	10	42	Male	Non-Hispanic Black	Some College or AA degree	NA	27218.2814	13613.31959	27.04	85.2	267.7	8.6	44	13.61	Rheumatoid arthritis	NA	No	NA	NA	NA	0.08	NA	Some College or AA degree	Rheumatoid arthritis	no	low_risk	no	no	no	no	never	2722.663917
349	1999-2000	9414	1	1	53	Female	Non-Hispanic Black	College Graduate or above	NA	23509.01543	12742.83014	34.61	117.6	267.7	6.8	41	11.82	Rheumatoid arthritis	NA	No	NA	NA	NA	0.53	NA	College Graduate or above	Rheumatoid arthritis	no	low_risk	no	DM	no	yes	never	2548.566028
350	1999-2000	9426	1	6	73	Female	Mexican American	9-11th Grade (Includes 12th grade with no diploma)	NA	2644.686275	1638.148682	22.58	84.4	255.8	6.8	47	14.51	Rheumatoid arthritis	NA	No	NA	NA	NA	0.23	NA	9-11th Grade (Includes 12th grade with no diploma)	Rheumatoid arthritis	no	low_risk	no	no	yes	yes	never	327.6297364
351	1999-2000	9435	2	7	54	Female	Non-Hispanic White	High School Grad/GED or Equivalent	NA	95448.15081	41167.76641	23.39	78.8	NA	NA	NA	NA	Rheumatoid arthritis	NA	Yes	Breast	Bone	NA	NA	NA	High School Grad/GED or Equivalent	Rheumatoid arthritis	NA	NA	no	no	no	no	now	8233.553283
352	1999-2000	9445	1	3	69	Female	Mexican American	Less Than 9th Grade	NA	3021.990105	1556.677625	35.36	128.4	374.7	6.8	45	25.07	Rheumatoid arthritis	NA	No	NA	NA	NA	0.27	NA	Less Than 9th Grade	Rheumatoid arthritis	no	low_risk	no	DM	yes	yes	never	311.335525
353	1999-2000	9460	2	2	27	Female	Other Race - Including Multi-Racial	9-11th Grade (Includes 12th grade with no diploma)	NA	40910.02559	19456.01999	32.91	96	NA	NA	NA	NA	Rheumatoid arthritis	NA	No	NA	NA	NA	NA	NA	9-11th Grade (Includes 12th grade with no diploma)	Rheumatoid arthritis	yes	NA	no	no	no	no	now	3891.203998
354	1999-2000	9467	2	1	84	Female	Non-Hispanic White	9-11th Grade (Includes 12th grade with no diploma)	NA	27512.94127	14776.86572	19.09	70	178.4	12	44	13.43	Rheumatoid arthritis	NA	No	NA	NA	NA	0.05	NA	9-11th Grade (Includes 12th grade with no diploma)	Rheumatoid arthritis	yes	moderate_risk	yes	no	yes	yes	now	2955.373144
355	1999-2000	9525	1	5	41	Female	Non-Hispanic Black	Some College or AA degree	NA	35610.9684	18044.1367	28.83	89.9	243.9	15.4	47	15.58	Rheumatoid arthritis	NA	No	NA	NA	NA	0.09	NA	Some College or AA degree	Rheumatoid arthritis	no	low_risk	no	no	no	yes	never	3608.827341
356	1999-2000	9550	1	12	64	Female	Mexican American	Less Than 9th Grade	NA	6849.573373	4064.190108	26.8	91.4	237.9	3.4	46	11.46	Rheumatoid arthritis	NA	Yes	Uterus (uterine)	NA	NA	0.34	NA	Less Than 9th Grade	Rheumatoid arthritis	no	low_risk	yes	no	no	yes	never	812.8380216
357	1999-2000	9569	2	10	83	Female	Non-Hispanic White	High School Grad/GED or Equivalent	NA	0	0	NA	NA	NA	NA	NA	NA	Rheumatoid arthritis	NA	No	NA	NA	NA	NA	NA	High School Grad/GED or Equivalent	Rheumatoid arthritis	NA	NA	no	no	no	NA	former	0
358	1999-2000	9625	1	4	70	Female	Mexican American	Less Than 9th Grade	NA	3005.829831	1518.984916	30.06	94.7	285.5	6.8	44	16.48	Rheumatoid arthritis	NA	No	NA	NA	NA	0.2	NA	Less Than 9th Grade	Rheumatoid arthritis	no	low_risk	yes	no	yes	yes	never	303.7969832
359	1999-2000	9636	2	11	74	Male	Non-Hispanic Black	9-11th Grade (Includes 12th grade with no diploma)	NA	12193.47947	6777.426775	36.25	118.4	422.3	6.8	40	21.31	Rheumatoid arthritis	NA	No	NA	NA	NA	0.29	NA	9-11th Grade (Includes 12th grade with no diploma)	Rheumatoid arthritis	yes	moderate_risk	yes	DM	yes	yes	former	1355.485355
360	1999-2000	9657	1	8	76	Female	Non-Hispanic Black	Less Than 9th Grade	NA	12504.57265	7162.863757	38.45	119.8	362.8	5.1	45	11.46	Rheumatoid arthritis	NA	No	NA	NA	NA	0.29	NA	Less Than 9th Grade	Rheumatoid arthritis	no	low_risk	yes	no	no	yes	former	1432.572751
361	1999-2000	9737	1	5	30	Male	Other Race - Including Multi-Racial	9-11th Grade (Includes 12th grade with no diploma)	NA	112739.9876	53209.77131	40.27	139.4	356.9	12	46	18.98	Rheumatoid arthritis	NA	No	NA	NA	NA	0.66	NA	9-11th Grade (Includes 12th grade with no diploma)	Rheumatoid arthritis	no	low_risk	no	no	no	yes	former	10641.95426
362	1999-2000	9756	1	11	72	Male	Non-Hispanic White	Less Than 9th Grade	NA	28229.982	13532.88401	32.52	120.5	398.5	15.4	42	18.45	Rheumatoid arthritis	NA	Yes	Skin (don't know what kind)	NA	NA	0.43	NA	Less Than 9th Grade	Rheumatoid arthritis	no	low_risk	yes	DM	yes	yes	former	2706.576802
363	1999-2000	9796	1	11	55	Female	Non-Hispanic White	9-11th Grade (Includes 12th grade with no diploma)	NA	54438.66318	28412.48989	NA	119.8	553.2	6.8	42	19.7	Rheumatoid arthritis	NA	No	NA	NA	NA	0.27	NA	9-11th Grade (Includes 12th grade with no diploma)	Rheumatoid arthritis	no	low_risk	yes	DM	yes	yes	former	5682.497978
364	1999-2000	9842	1	3	79	Female	Mexican American	Less Than 9th Grade	NA	2863.550477	2041.122231	31.49	103.9	303.3	8.6	44	9.13	Rheumatoid arthritis	NA	No	NA	NA	NA	0.78	NA	Less Than 9th Grade	Rheumatoid arthritis	yes	moderate_risk	yes	no	yes	yes	former	408.2244462
365	1999-2000	9892	2	6	81	Female	Mexican American	Less Than 9th Grade	NA	1979.156496	1440.649698	26.61	110.1	303.3	8.6	45	13.25	Rheumatoid arthritis	NA	Yes	Bladder	NA	NA	0.1	NA	Less Than 9th Grade	Rheumatoid arthritis	yes	moderate_risk	yes	DM	yes	yes	never	288.1299396
366	1999-2000	9940	1	7	71	Female	Non-Hispanic White	Some College or AA degree	NA	33995.09964	19475.3235	20.03	84.1	226	13.7	40	21.31	Rheumatoid arthritis	NA	No	NA	NA	NA	0.6	NA	Some College or AA degree	Rheumatoid arthritis	no	low_risk	no	no	no	yes	now	3895.064699
367	1999-2000	9965	1	5	84	Female	Non-Hispanic White	High School Grad/GED or Equivalent	NA	27912.95303	16085.17094	20.76	79.5	428.3	8.6	41	12.9	Rheumatoid arthritis	NA	No	NA	NA	NA	1.26	NA	High School Grad/GED or Equivalent	Rheumatoid arthritis	yes	high_risk	no	no	yes	yes	never	3217.034189
368	2001-2002	10040	1	21	76	Female	Non-Hispanic Black	9-11th Grade (Includes 12th grade with no diploma)	NA	9833.506817	5163.655707	47.88	NA	261.7	10.26	34	12.9	Rheumatoid arthritis	NA	No	NA	NA	NA	0.41	NA	9-11th Grade (Includes 12th grade with no diploma)	Rheumatoid arthritis	no	low_risk	no	no	yes	no	former	1032.731141
369	2001-2002	10044	1	27	28	Male	Non-Hispanic White	9-11th Grade (Includes 12th grade with no diploma)	NA	73853.68921	40717.41505	25.26	98.6	374.7	10.26	40	8.24	Rheumatoid arthritis	NA	No	NA	NA	NA	1.32	NA	9-11th Grade (Includes 12th grade with no diploma)	Rheumatoid arthritis	no	low_risk	no	no	yes	yes	now	8143.48301
370	2001-2002	10087	1	27	70	Female	Non-Hispanic Black	Less Than 9th Grade	NA	12448.80647	6536.971172	35.69	101.6	NA	NA	NA	NA	Rheumatoid arthritis	NA	Yes	Breast	NA	NA	NA	NA	Less Than 9th Grade	Rheumatoid arthritis	NA	NA	yes	no	yes	no	never	1307.394234
371	2001-2002	10140	1	19	85	Male	Non-Hispanic White	9-11th Grade (Includes 12th grade with no diploma)	NA	13300.00735	9562.917388	26.92	103.6	279.6	13.68	44	13.79	Rheumatoid arthritis	NA	Yes	Lung	NA	NA	0.71	NA	9-11th Grade (Includes 12th grade with no diploma)	Rheumatoid arthritis	no	low_risk	yes	no	no	yes	former	1912.583478
372	2001-2002	10307	2	27	85	Female	Mexican American	9-11th Grade (Includes 12th grade with no diploma)	NA	6994.528437	3542.543334	NA	81.5	NA	NA	NA	NA	Rheumatoid arthritis	NA	No	NA	NA	NA	NA	NA	9-11th Grade (Includes 12th grade with no diploma)	Rheumatoid arthritis	yes	NA	no	no	no	no	now	708.5086668
373	2001-2002	10328	1	20	80	Female	Non-Hispanic Black	9-11th Grade (Includes 12th grade with no diploma)	NA	0	0	NA	NA	NA	NA	NA	NA	Rheumatoid arthritis	NA	No	NA	NA	NA	NA	NA	9-11th Grade (Includes 12th grade with no diploma)	Rheumatoid arthritis	NA	NA	no	no	no	NA	never	0
374	2001-2002	10388	1	20	59	Female	Non-Hispanic White	College Graduate or above	NA	46585.82794	27129.14769	49.59	134.8	458	11.97	39	12.18	Rheumatoid arthritis	NA	No	NA	NA	NA	0.63	NA	College Graduate or above	Rheumatoid arthritis	no	low_risk	no	DM	yes	yes	never	5425.829537
375	2001-2002	10433	2	23	81	Female	Non-Hispanic White	High School Grad/GED or Equivalent	NA	26111.63289	15030.12241	31.84	103.7	285.5	22.23	44	15.58	Rheumatoid arthritis	NA	No	NA	NA	NA	0.05	NA	High School Grad/GED or Equivalent	Rheumatoid arthritis	yes	moderate_risk	no	no	no	yes	never	3006.024482
376	2001-2002	10436	2	25	52	Male	Non-Hispanic Black	High School Grad/GED or Equivalent	NA	22395.27639	12604.45256	32.5	107.4	416.4	22.23	42	20.6	Rheumatoid arthritis	NA	No	NA	NA	NA	0.19	NA	High School Grad/GED or Equivalent	Rheumatoid arthritis	no	low_risk	no	no	yes	no	former	2520.890513
377	2001-2002	10448	1	27	78	Female	Non-Hispanic White	High School Grad/GED or Equivalent	NA	61600.78558	38146.73447	22.76	83.2	303.3	10.26	43	21.85	Rheumatoid arthritis	NA	No	NA	NA	NA	0.08	NA	High School Grad/GED or Equivalent	Rheumatoid arthritis	yes	moderate_risk	yes	DM	yes	yes	never	7629.346895
378	2001-2002	10451	1	18	35	Female	Non-Hispanic Black	9-11th Grade (Includes 12th grade with no diploma)	NA	30274.19972	13376.21555	40.68	134.5	279.6	11.97	38	14.69	Rheumatoid arthritis	NA	No	NA	NA	NA	0.15	NA	9-11th Grade (Includes 12th grade with no diploma)	Rheumatoid arthritis	no	low_risk	no	DM	yes	yes	never	2675.24311
379	2001-2002	10474	2	18	35	Female	Non-Hispanic White	College Graduate or above	NA	66646.83821	35546.65171	22.07	66.5	267.7	22.23	43	9.85	Rheumatoid arthritis	NA	No	NA	NA	NA	0.05	NA	College Graduate or above	Rheumatoid arthritis	no	low_risk	no	no	no	no	former	7109.330343
380	2001-2002	10517	1	20	63	Female	Non-Hispanic Black	High School Grad/GED or Equivalent	NA	8581.986159	4506.471865	36.74	110.3	291.5	10.26	36	11.82	Rheumatoid arthritis	NA	No	NA	NA	NA	0.15	NA	High School Grad/GED or Equivalent	Rheumatoid arthritis	no	low_risk	yes	no	yes	no	never	901.294373
381	2001-2002	10545	1	18	53	Male	Other Hispanic	Less Than 9th Grade	NA	23005.8123	12266.50557	33.19	107.4	374.7	10.26	42	15.22	Rheumatoid arthritis	NA	No	NA	NA	NA	0.32	NA	Less Than 9th Grade	Rheumatoid arthritis	yes	moderate_risk	no	DM	no	no	never	2453.301115
382	2001-2002	10561	2	24	26	Male	Non-Hispanic White	Some College or AA degree	NA	80444.79598	39812.3576	20.33	76	333.1	8.55	50	18.81	Rheumatoid arthritis	NA	No	NA	NA	NA	0.01	NA	Some College or AA degree	Rheumatoid arthritis	no	low_risk	no	no	yes	yes	now	7962.47152
383	2001-2002	10593	1	17	37	Female	Mexican American	9-11th Grade (Includes 12th grade with no diploma)	NA	20108.84821	8981.063642	33.02	106.7	291.5	25.65	43	13.61	Rheumatoid arthritis	NA	No	NA	NA	NA	0.99	NA	9-11th Grade (Includes 12th grade with no diploma)	Rheumatoid arthritis	no	low_risk	no	no	yes	yes	now	1796.212728
384	2001-2002	10597	2	27	75	Male	Mexican American	Less Than 9th Grade	NA	6259.021103	3782.449119	24.79	98.5	255.8	10.26	43	14.69	Rheumatoid arthritis	NA	No	NA	NA	NA	0.04	NA	Less Than 9th Grade	Rheumatoid arthritis	yes	very_high_risk	no	DM	yes	yes	never	756.4898238
385	2001-2002	10732	1	15	65	Male	Non-Hispanic White	9-11th Grade (Includes 12th grade with no diploma)	NA	46694.63569	25780.9008	31.44	107	315.2	15.39	45	18.81	Rheumatoid arthritis	NA	No	NA	NA	NA	0.25	NA	9-11th Grade (Includes 12th grade with no diploma)	Rheumatoid arthritis	no	low_risk	no	no	no	yes	never	5156.18016
386	2001-2002	10735	1	16	52	Male	Non-Hispanic White	High School Grad/GED or Equivalent	NA	25260.70627	14204.826	31.46	116.2	469.9	18.81	42	14.69	Rheumatoid arthritis	NA	No	NA	NA	NA	0.36	NA	High School Grad/GED or Equivalent	Rheumatoid arthritis	no	low_risk	yes	no	yes	yes	now	2840.965201
387	2001-2002	10775	2	16	77	Female	Non-Hispanic Black	Less Than 9th Grade	NA	21749.66761	11307.63725	28.36	101.4	446.1	5.13	41	7.88	Rheumatoid arthritis	NA	No	NA	NA	NA	0.36	NA	Less Than 9th Grade	Rheumatoid arthritis	yes	high_risk	yes	no	yes	yes	never	2261.52745
388	2001-2002	10844	2	20	53	Female	Non-Hispanic Black	9-11th Grade (Includes 12th grade with no diploma)	NA	33006.48953	18632.32197	34.13	109.1	214.1	15.39	39	17.91	Rheumatoid arthritis	NA	No	NA	NA	NA	0.71	NA	9-11th Grade (Includes 12th grade with no diploma)	Rheumatoid arthritis	yes	moderate_risk	yes	DM	yes	yes	now	3726.464394
389	2001-2002	10846	2	17	62	Female	Mexican American	9-11th Grade (Includes 12th grade with no diploma)	NA	4353.277479	2232.299214	36.4	105.6	237.9	8.55	39	8.78	Rheumatoid arthritis	NA	No	NA	NA	NA	0.12	NA	9-11th Grade (Includes 12th grade with no diploma)	Rheumatoid arthritis	no	low_risk	no	no	no	no	never	446.4598428
390	2001-2002	10907	2	24	77	Male	Non-Hispanic White	Some College or AA degree	NA	32311.03717	17836.64661	28.7	111.2	547.2	11.97	46	11.28	Rheumatoid arthritis	NA	No	NA	NA	NA	0.17	NA	Some College or AA degree	Rheumatoid arthritis	yes	high_risk	yes	no	no	yes	former	3567.329321
391	2001-2002	10927	2	14	23	Female	Non-Hispanic White	Less Than 9th Grade	NA	61289.27385	34037.65358	22.72	76.2	154.6	11.97	44	19.88	Rheumatoid arthritis	NA	No	NA	NA	NA	0.01	NA	Less Than 9th Grade	Rheumatoid arthritis	no	low_risk	no	no	no	no	now	6807.530716
392	2001-2002	11038	2	20	36	Female	Non-Hispanic Black	9-11th Grade (Includes 12th grade with no diploma)	NA	34193.76726	13738.3788	27.97	96.2	154.6	8.55	40	7.16	Rheumatoid arthritis	NA	No	NA	NA	NA	0.19	NA	9-11th Grade (Includes 12th grade with no diploma)	Rheumatoid arthritis	no	low_risk	no	no	no	no	never	2747.675759
393	2001-2002	11070	2	18	67	Female	Non-Hispanic White	9-11th Grade (Includes 12th grade with no diploma)	NA	67389.93618	34526.26855	27.39	98.4	523.4	20.52	44	13.07	Rheumatoid arthritis	NA	Yes	Breast	NA	NA	0.4	NA	9-11th Grade (Includes 12th grade with no diploma)	Rheumatoid arthritis	yes	very_high_risk	no	IFG	yes	yes	former	6905.253709
394	2001-2002	11097	2	15	62	Female	Non-Hispanic Black	9-11th Grade (Includes 12th grade with no diploma)	NA	14103.74206	7405.991528	27.12	101	356.9	11.97	43	12.72	Rheumatoid arthritis	NA	No	NA	NA	NA	0.49	NA	9-11th Grade (Includes 12th grade with no diploma)	Rheumatoid arthritis	no	low_risk	no	no	yes	yes	never	1481.198306
395	2001-2002	11217	2	26	74	Male	Non-Hispanic White	High School Grad/GED or Equivalent	NA	25703.98231	14365.64935	36.68	131.6	600.7	10.26	36	21.49	Rheumatoid arthritis	NA	No	NA	NA	NA	0.49	NA	High School Grad/GED or Equivalent	Rheumatoid arthritis	yes	NA	yes	no	no	yes	never	2873.129871
396	2001-2002	11224	1	19	78	Male	Non-Hispanic White	High School Grad/GED or Equivalent	NA	19211.10735	10929.13391	27.2	97.6	350.9	10.26	39	18.81	Rheumatoid arthritis	NA	No	NA	NA	NA	0.52	NA	High School Grad/GED or Equivalent	Rheumatoid arthritis	yes	moderate_risk	no	IFG	no	yes	now	2185.826782
397	2001-2002	11259	1	23	26	Female	Other Race - Including Multi-Racial	High School Grad/GED or Equivalent	NA	59618.13026	26881.84928	39.6	125.2	NA	NA	NA	NA	Rheumatoid arthritis	NA	No	NA	NA	NA	NA	NA	High School Grad/GED or Equivalent	Rheumatoid arthritis	NA	NA	no	no	no	no	now	5376.369855
398	2001-2002	11295	1	23	85	Female	Non-Hispanic White	Less Than 9th Grade	NA	20404.77059	11017.14554	NA	99.6	380.7	8.55	42	6.09	Rheumatoid arthritis	NA	No	NA	NA	NA	0.14	NA	Less Than 9th Grade	Rheumatoid arthritis	yes	very_high_risk	yes	no	yes	yes	never	2203.429108
399	2001-2002	11303	2	24	58	Male	Non-Hispanic White	College Graduate or above	NA	29558.36658	15984.00253	25.55	94.1	505.6	17.1	41	15.94	Rheumatoid arthritis	NA	No	NA	NA	NA	0.57	NA	College Graduate or above	Rheumatoid arthritis	no	low_risk	yes	no	no	yes	former	3196.800505
400	2001-2002	11309	1	18	49	Male	Non-Hispanic White	College Graduate or above	NA	94088.38979	49534.49837	64.16	165.2	446.1	11.97	36	13.25	Rheumatoid arthritis	NA	No	NA	NA	NA	1.79	NA	College Graduate or above	Rheumatoid arthritis	yes	high_risk	no	DM	yes	no	former	9906.899674
401	2001-2002	11345	2	18	62	Female	Non-Hispanic Black	College Graduate or above	NA	19874.49471	10404.72208	39.29	130	267.7	10.26	41	11.28	Rheumatoid arthritis	NA	No	NA	NA	NA	1.37	NA	College Graduate or above	Rheumatoid arthritis	no	low_risk	no	IFG	yes	yes	never	2080.944417
402	2001-2002	11346	2	17	71	Female	Other Race - Including Multi-Racial	Less Than 9th Grade	NA	27238.76471	16822.22154	19.87	77.8	279.6	8.55	38	18.45	Rheumatoid arthritis	NA	No	NA	NA	NA	0.02	NA	Less Than 9th Grade	Rheumatoid arthritis	no	low_risk	no	no	no	yes	never	3364.444308
403	2001-2002	11420	1	14	50	Female	Non-Hispanic Black	College Graduate or above	NA	27827.043	15132.21499	32.33	102.8	190.3	10.26	39	15.4	Rheumatoid arthritis	NA	No	NA	NA	NA	0.29	NA	College Graduate or above	Rheumatoid arthritis	no	low_risk	no	no	yes	yes	never	3026.442997
404	2001-2002	11424	1	21	73	Female	Non-Hispanic White	High School Grad/GED or Equivalent	NA	0	0	NA	NA	NA	NA	NA	NA	Rheumatoid arthritis	NA	No	NA	NA	NA	NA	NA	High School Grad/GED or Equivalent	Rheumatoid arthritis	NA	NA	yes	DM	yes	NA	never	0
405	2001-2002	11437	2	26	52	Female	Non-Hispanic White	High School Grad/GED or Equivalent	NA	53086.26337	30652.24763	21.51	75.1	172.5	10.26	40	10.39	Rheumatoid arthritis	NA	No	NA	NA	NA	0.22	NA	High School Grad/GED or Equivalent	Rheumatoid arthritis	no	low_risk	no	no	no	yes	now	6130.449525
406	2001-2002	11543	1	27	75	Male	Non-Hispanic Black	Less Than 9th Grade	NA	8484.671753	4560.029191	36.77	NA	577	8.55	38	8.6	Rheumatoid arthritis	NA	No	NA	NA	NA	3.92	NA	Less Than 9th Grade	Rheumatoid arthritis	yes	high_risk	no	no	yes	no	now	912.0058382
407	2001-2002	11552	2	18	61	Male	Non-Hispanic Black	High School Grad/GED or Equivalent	NA	12830.36354	6762.634821	26.91	107.6	428.3	8.55	30	2.87	Rheumatoid arthritis	NA	No	NA	NA	NA	16	NA	High School Grad/GED or Equivalent	Rheumatoid arthritis	yes	moderate_risk	no	DM	yes	yes	former	1352.526964
408	2001-2002	11562	1	20	85	Male	Mexican American	High School Grad/GED or Equivalent	NA	6561.121925	3242.996503	NA	106.3	356.9	13.68	42	22.03	Rheumatoid arthritis	NA	No	NA	NA	NA	0.23	NA	High School Grad/GED or Equivalent	Rheumatoid arthritis	yes	high_risk	no	DM	yes	yes	now	648.5993006
409	2001-2002	11600	2	27	61	Female	Mexican American	Less Than 9th Grade	NA	7630.531771	3802.592123	NA	112.3	321.2	8.55	40	11.64	Rheumatoid arthritis	NA	No	NA	NA	NA	0.83	NA	Less Than 9th Grade	Rheumatoid arthritis	yes	moderate_risk	yes	DM	yes	yes	never	760.5184246
410	2001-2002	11697	2	23	22	Female	Non-Hispanic White	College Graduate or above	NA	7385.606559	3507.454186	29.27	104.5	214.1	10.26	41	18.81	Rheumatoid arthritis	NA	Yes	Uterus (uterine)	Lung	Breast	0.44	NA	College Graduate or above	Rheumatoid arthritis	no	low_risk	no	NA	no	yes	former	701.4908372
411	2001-2002	11732	2	25	41	Female	Mexican American	College Graduate or above	NA	8943.202559	4377.245326	17.03	62	160.6	11.97	43	6.98	Rheumatoid arthritis	NA	No	NA	NA	NA	0.01	NA	College Graduate or above	Rheumatoid arthritis	no	low_risk	no	no	no	no	former	875.4490652
412	2001-2002	11826	1	27	69	Female	Non-Hispanic Black	9-11th Grade (Includes 12th grade with no diploma)	NA	16547.88423	8663.170514	35.95	109.9	368.8	10.26	39	16.84	Rheumatoid arthritis	NA	No	NA	NA	NA	0.3	NA	9-11th Grade (Includes 12th grade with no diploma)	Rheumatoid arthritis	no	low_risk	no	no	yes	yes	never	1732.634103
413	2001-2002	11863	1	22	52	Female	Non-Hispanic White	Some College or AA degree	NA	55452.14921	31802.83383	22.33	81.6	160.6	10.26	36	4.3	Rheumatoid arthritis	NA	No	NA	NA	NA	0.61	NA	Some College or AA degree	Rheumatoid arthritis	yes	moderate_risk	no	no	no	yes	now	6360.566765
414	2001-2002	11959	1	26	67	Female	Non-Hispanic White	High School Grad/GED or Equivalent	NA	63718.47616	32645.24859	46.48	138.2	505.6	10.26	44	21.13	Rheumatoid arthritis	NA	No	NA	NA	NA	1.3	NA	High School Grad/GED or Equivalent	Rheumatoid arthritis	no	low_risk	no	no	yes	yes	now	6529.049719
415	2001-2002	11960	1	19	60	Male	Non-Hispanic White	College Graduate or above	NA	45975.79466	24505.31033	27.84	101.5	345	11.97	46	18.45	Rheumatoid arthritis	NA	Yes	Skin (non-melanoma)	Prostate	NA	0.17	NA	College Graduate or above	Rheumatoid arthritis	no	low_risk	no	no	yes	yes	former	4901.062065
416	2001-2002	11968	2	19	53	Female	Non-Hispanic White	Some College or AA degree	NA	69637.75387	42201.10143	34.92	104.8	309.3	10.26	43	13.43	Rheumatoid arthritis	NA	No	NA	NA	NA	0.25	NA	Some College or AA degree	Rheumatoid arthritis	no	low_risk	yes	no	yes	yes	never	8440.220285
417	2001-2002	11972	1	23	85	Female	Non-Hispanic White	High School Grad/GED or Equivalent	NA	20375.69404	11919.90211	28.83	106.5	440.2	15.39	42	11.46	Rheumatoid arthritis	NA	No	NA	NA	NA	0.14	NA	High School Grad/GED or Equivalent	Rheumatoid arthritis	yes	high_risk	no	no	yes	yes	never	2383.980423
418	2001-2002	12000	2	19	46	Male	Mexican American	Less Than 9th Grade	NA	18231.85682	9915.988355	28.44	96	321.2	13.68	46	26.33	Rheumatoid arthritis	NA	No	NA	NA	NA	0.27	NA	Less Than 9th Grade	Rheumatoid arthritis	yes	moderate_risk	no	no	no	yes	now	1983.197671
419	2001-2002	12100	1	23	85	Male	Non-Hispanic White	College Graduate or above	NA	13428.46919	8572.347613	24.06	102.6	452	15.39	43	15.22	Rheumatoid arthritis	NA	No	NA	NA	NA	0.15	NA	College Graduate or above	Rheumatoid arthritis	no	low_risk	yes	IFG	no	yes	former	1714.469523
420	2001-2002	12141	2	20	47	Male	Non-Hispanic Black	9-11th Grade (Includes 12th grade with no diploma)	NA	27357.63134	15810.53665	15.8	67.5	NA	NA	NA	NA	Rheumatoid arthritis	NA	No	NA	NA	NA	NA	NA	9-11th Grade (Includes 12th grade with no diploma)	Rheumatoid arthritis	NA	NA	no	no	yes	no	now	3162.10733
421	2001-2002	12181	2	20	60	Female	Non-Hispanic Black	9-11th Grade (Includes 12th grade with no diploma)	NA	21261.97144	11131.09576	30.09	98.2	392.6	8.55	44	11.64	Rheumatoid arthritis	NA	No	NA	NA	NA	0.31	NA	9-11th Grade (Includes 12th grade with no diploma)	Rheumatoid arthritis	no	low_risk	yes	no	yes	no	now	2226.219152
422	2001-2002	12230	1	27	85	Female	Non-Hispanic White	Less Than 9th Grade	NA	25053.13666	14420.84117	NA	NA	380.7	11.97	39	15.04	Rheumatoid arthritis	NA	No	NA	NA	NA	0.46	NA	Less Than 9th Grade	Rheumatoid arthritis	yes	very_high_risk	no	no	yes	no	never	2884.168234
423	2001-2002	12260	2	14	78	Female	Non-Hispanic Black	Some College or AA degree	NA	17410.55038	9051.733184	29.6	NA	339	13.68	41	16.12	Rheumatoid arthritis	NA	No	NA	NA	NA	0.08	NA	Some College or AA degree	Rheumatoid arthritis	yes	moderate_risk	yes	no	no	no	never	1810.346637
424	2001-2002	12331	2	27	64	Male	Non-Hispanic White	High School Grad/GED or Equivalent	NA	51668.10196	27539.33634	22.25	92.1	333.1	11.97	43	7.16	Rheumatoid arthritis	NA	No	NA	NA	NA	1.01	NA	High School Grad/GED or Equivalent	Rheumatoid arthritis	no	low_risk	no	no	no	yes	former	5507.867268
425	2001-2002	12426	1	14	65	Male	Non-Hispanic Black	Some College or AA degree	NA	11288.44785	5949.921079	37.81	129.3	285.5	8.55	38	7.34	Rheumatoid arthritis	NA	No	NA	NA	NA	0.56	NA	Some College or AA degree	Rheumatoid arthritis	yes	moderate_risk	yes	DM	yes	yes	never	1189.984216
426	2001-2002	12485	1	27	75	Male	Non-Hispanic Black	Less Than 9th Grade	NA	10313.54094	5441.950887	37.13	130.1	475.8	10.26	39	5.91	Rheumatoid arthritis	NA	No	NA	NA	NA	2.72	NA	Less Than 9th Grade	Rheumatoid arthritis	no	low_risk	no	DM	yes	no	never	1088.390177
427	2001-2002	12513	1	23	79	Female	Non-Hispanic White	Less Than 9th Grade	NA	41010.92981	25327.68847	28.06	99.1	362.8	13.68	38	10.93	Rheumatoid arthritis	NA	No	NA	NA	NA	0.78	NA	Less Than 9th Grade	Rheumatoid arthritis	yes	high_risk	yes	DM	no	yes	never	5065.537693
428	2001-2002	12596	1	27	67	Male	Non-Hispanic White	9-11th Grade (Includes 12th grade with no diploma)	NA	45219.01456	27357.49251	27.27	102.2	350.9	13.68	46	19.88	Rheumatoid arthritis	NA	No	NA	NA	NA	0.55	NA	9-11th Grade (Includes 12th grade with no diploma)	Rheumatoid arthritis	no	low_risk	no	no	no	yes	now	5471.498502
429	2001-2002	12641	2	27	72	Male	Mexican American	Less Than 9th Grade	NA	6561.121925	3242.996503	23.19	101.1	452	10.26	40	5.37	Rheumatoid arthritis	NA	No	NA	NA	NA	7.25	NA	Less Than 9th Grade	Rheumatoid arthritis	no	low_risk	yes	no	yes	yes	now	648.5993006
430	2001-2002	12651	1	16	60	Female	Other Race - Including Multi-Racial	High School Grad/GED or Equivalent	NA	17468.49165	9081.85681	23.76	90.9	339	8.55	39	7.16	Rheumatoid arthritis	NA	No	NA	NA	NA	0.22	NA	High School Grad/GED or Equivalent	Rheumatoid arthritis	no	low_risk	no	DM	yes	yes	never	1816.371362
431	2001-2002	12890	1	27	58	Female	Non-Hispanic White	9-11th Grade (Includes 12th grade with no diploma)	NA	38860.1964	21962.83688	25.64	96.4	184.4	10.26	44	25.97	Rheumatoid arthritis	NA	No	NA	NA	NA	0.32	NA	9-11th Grade (Includes 12th grade with no diploma)	Rheumatoid arthritis	no	low_risk	no	IFG	yes	yes	former	4392.567377
432	2001-2002	12913	2	19	84	Female	Non-Hispanic White	9-11th Grade (Includes 12th grade with no diploma)	NA	28106.71107	15844.05999	NA	NA	339	8.55	41	15.04	Rheumatoid arthritis	NA	No	NA	NA	NA	0.24	NA	9-11th Grade (Includes 12th grade with no diploma)	Rheumatoid arthritis	NA	NA	no	no	yes	yes	never	3168.811999
433	2001-2002	12956	2	14	76	Female	Non-Hispanic Black	9-11th Grade (Includes 12th grade with no diploma)	NA	0	0	NA	NA	NA	NA	NA	NA	Rheumatoid arthritis	NA	No	NA	NA	NA	NA	NA	9-11th Grade (Includes 12th grade with no diploma)	Rheumatoid arthritis	NA	NA	no	no	yes	NA	never	0
434	2001-2002	12965	1	23	60	Male	Non-Hispanic White	High School Grad/GED or Equivalent	NA	40120.63165	21384.48147	33.12	106.6	392.6	10.26	45	15.76	Rheumatoid arthritis	NA	No	NA	NA	NA	0.17	NA	High School Grad/GED or Equivalent	Rheumatoid arthritis	no	low_risk	no	no	yes	yes	now	4276.896294
435	2001-2002	12981	2	24	56	Male	Mexican American	Some College or AA degree	NA	13774.53715	7489.567618	26.59	100.7	499.6	6.84	40	8.96	Rheumatoid arthritis	NA	No	NA	NA	NA	0.5	NA	Some College or AA degree	Rheumatoid arthritis	yes	very_high_risk	yes	DM	yes	yes	now	1497.913524
436	2001-2002	13049	1	17	77	Male	Mexican American	Less Than 9th Grade	NA	2058.529426	1017.478993	27.91	106.3	285.5	30.78	43	20.78	Rheumatoid arthritis	NA	Yes	Prostate	NA	NA	0.03	NA	Less Than 9th Grade	Rheumatoid arthritis	no	low_risk	no	no	no	no	never	203.4957986
437	2001-2002	13069	2	25	85	Male	Non-Hispanic White	College Graduate or above	NA	13968.34876	9118.646907	24.99	108.1	499.6	18.81	40	9.49	Rheumatoid arthritis	NA	No	NA	NA	NA	4.32	NA	College Graduate or above	Rheumatoid arthritis	yes	moderate_risk	no	DM	yes	yes	former	1823.729381
438	2001-2002	13074	1	22	33	Female	Mexican American	Some College or AA degree	NA	21011.37067	9601.705615	28.35	92.3	160.6	8.55	35	7.52	Rheumatoid arthritis	NA	No	NA	NA	NA	3	NA	Some College or AA degree	Rheumatoid arthritis	no	low_risk	no	NA	yes	yes	never	1920.341123
439	2001-2002	13100	1	23	55	Male	Non-Hispanic White	Some College or AA degree	NA	57702.4327	31206.14791	33.46	111.8	499.6	10.26	45	21.67	Rheumatoid arthritis	NA	No	NA	NA	NA	0.27	NA	Some College or AA degree	Rheumatoid arthritis	no	low_risk	yes	no	yes	yes	former	6241.229583
440	2001-2002	13148	1	26	43	Male	Non-Hispanic White	Some College or AA degree	NA	95991.33039	48206.64935	18.51	76.7	315.2	10.26	44	14.69	Rheumatoid arthritis	NA	Yes	Testis (testicular)	NA	NA	0.32	NA	Some College or AA degree	Rheumatoid arthritis	no	low_risk	no	no	no	no	now	9641.329869
441	2001-2002	13149	1	21	41	Female	Non-Hispanic White	High School Grad/GED or Equivalent	NA	90675.59901	52541.88365	28.31	98.5	463.9	13.68	45	23.28	Rheumatoid arthritis	NA	No	NA	NA	NA	0.36	NA	High School Grad/GED or Equivalent	Rheumatoid arthritis	no	low_risk	yes	no	yes	yes	now	10508.37673
442	2001-2002	13158	2	20	36	Female	Non-Hispanic White	High School Grad/GED or Equivalent	NA	80454.51511	40610.46623	34.51	97.7	285.5	6.84	35	12.72	Rheumatoid arthritis	NA	No	NA	NA	NA	1.95	NA	High School Grad/GED or Equivalent	Rheumatoid arthritis	no	low_risk	no	no	no	yes	never	8122.093245
443	2001-2002	13206	2	16	85	Female	Non-Hispanic White	High School Grad/GED or Equivalent	NA	26427.93684	15313.11681	33.63	108.8	481.8	11.97	36	11.1	Rheumatoid arthritis	NA	Yes	Breast	NA	NA	0.33	NA	High School Grad/GED or Equivalent	Rheumatoid arthritis	yes	high_risk	no	no	no	no	never	3062.623361
444	2001-2002	13258	2	14	48	Male	Non-Hispanic White	9-11th Grade (Includes 12th grade with no diploma)	NA	36109.52739	19318.07123	38.82	136.8	374.7	13.68	42	19.88	Rheumatoid arthritis	NA	No	NA	NA	NA	0.16	NA	9-11th Grade (Includes 12th grade with no diploma)	Rheumatoid arthritis	no	low_risk	no	no	no	yes	now	3863.614246
445	2001-2002	13260	2	27	56	Male	Other Hispanic	9-11th Grade (Includes 12th grade with no diploma)	NA	75249.84024	40724.50832	25.31	92.3	321.2	17.1	47	17.37	Rheumatoid arthritis	NA	No	NA	NA	NA	0.37	NA	9-11th Grade (Includes 12th grade with no diploma)	Rheumatoid arthritis	no	low_risk	no	no	yes	yes	former	8144.901664
446	2001-2002	13311	1	14	81	Female	Non-Hispanic White	High School Grad/GED or Equivalent	NA	0	0	NA	NA	NA	NA	NA	NA	Rheumatoid arthritis	NA	Yes	Lymphoma/Hodgkin's disease	NA	NA	NA	NA	High School Grad/GED or Equivalent	Rheumatoid arthritis	NA	NA	no	no	no	NA	former	0
447	2001-2002	13385	2	27	63	Female	Mexican American	Less Than 9th Grade	NA	7630.531771	3802.592123	29.49	101.4	172.5	20.52	43	18.63	Rheumatoid arthritis	NA	No	NA	NA	NA	0.74	NA	Less Than 9th Grade	Rheumatoid arthritis	yes	moderate_risk	no	DM	yes	yes	now	760.5184246
448	2001-2002	13471	2	19	76	Female	Non-Hispanic White	Some College or AA degree	NA	51856.22161	31363.51809	28.94	107.5	368.8	10.26	38	12.18	Rheumatoid arthritis	NA	Yes	Skin (non-melanoma)	NA	NA	0.75	NA	Some College or AA degree	Rheumatoid arthritis	yes	high_risk	no	DM	yes	yes	never	6272.703618
449	2001-2002	13475	1	20	53	Male	Non-Hispanic Black	9-11th Grade (Includes 12th grade with no diploma)	NA	0	0	NA	NA	NA	NA	NA	NA	Rheumatoid arthritis	NA	No	NA	NA	NA	NA	NA	9-11th Grade (Includes 12th grade with no diploma)	Rheumatoid arthritis	NA	NA	yes	no	yes	NA	now	0
450	2001-2002	13505	2	25	63	Male	Mexican American	Less Than 9th Grade	NA	1881.452434	1020.115603	27.75	105.6	285.5	10.26	42	14.87	Rheumatoid arthritis	NA	No	NA	NA	NA	0.04	NA	Less Than 9th Grade	Rheumatoid arthritis	no	low_risk	no	no	no	yes	former	204.0231206
451	2001-2002	13519	2	21	63	Female	Other Race - Including Multi-Racial	College Graduate or above	NA	15366.15289	8044.508941	33.9	108.4	428.3	10.26	41	7.52	Rheumatoid arthritis	NA	Yes	Other	NA	NA	1.46	NA	College Graduate or above	Rheumatoid arthritis	yes	very_high_risk	yes	no	no	yes	former	1608.901788
452	2001-2002	13571	2	23	85	Female	Non-Hispanic White	Less Than 9th Grade	NA	25628.92715	14840.00215	23.88	NA	481.8	20.52	45	12	Rheumatoid arthritis	NA	No	NA	NA	NA	1.01	NA	Less Than 9th Grade	Rheumatoid arthritis	NA	NA	yes	IFG	no	no	never	2968.00043
453	2001-2002	13593	1	17	50	Male	Non-Hispanic White	College Graduate or above	NA	58258.84547	30319.61014	32.07	116.5	261.7	10.26	43	17.37	Rheumatoid arthritis	NA	No	NA	NA	NA	0.36	NA	College Graduate or above	Rheumatoid arthritis	no	low_risk	no	DM	yes	yes	never	6063.922028
454	2001-2002	13618	1	16	52	Female	Non-Hispanic Black	9-11th Grade (Includes 12th grade with no diploma)	NA	28032.49189	14541.05464	38.45	120.3	NA	NA	NA	NA	Rheumatoid arthritis	NA	No	NA	NA	NA	NA	NA	9-11th Grade (Includes 12th grade with no diploma)	Rheumatoid arthritis	yes	NA	no	no	yes	no	never	2908.210929
455	2001-2002	13622	1	15	81	Female	Non-Hispanic White	High School Grad/GED or Equivalent	NA	0	0	NA	NA	NA	NA	NA	NA	Rheumatoid arthritis	NA	Yes	Breast	NA	NA	NA	NA	High School Grad/GED or Equivalent	Rheumatoid arthritis	NA	NA	no	DM	yes	NA	former	0
456	2001-2002	13654	2	17	45	Male	Mexican American	Less Than 9th Grade	NA	10781.92812	6265.220208	25.86	94.7	267.7	13.68	45	19.34	Rheumatoid arthritis	NA	No	NA	NA	NA	0.02	NA	Less Than 9th Grade	Rheumatoid arthritis	no	low_risk	no	no	yes	yes	former	1253.044042
457	2001-2002	13715	1	16	60	Female	Non-Hispanic Black	9-11th Grade (Includes 12th grade with no diploma)	NA	19671.82998	10298.62277	32.85	110.2	333.1	6.84	44	13.07	Rheumatoid arthritis	NA	No	NA	NA	NA	0.93	NA	9-11th Grade (Includes 12th grade with no diploma)	Rheumatoid arthritis	yes	moderate_risk	yes	DM	yes	yes	former	2059.724555
458	2001-2002	13717	1	21	85	Female	Non-Hispanic White	Less Than 9th Grade	NA	0	0	NA	NA	NA	NA	NA	NA	Rheumatoid arthritis	NA	No	NA	NA	NA	NA	NA	Less Than 9th Grade	Rheumatoid arthritis	NA	NA	no	no	yes	NA	never	0
459	2001-2002	13787	1	16	67	Male	Non-Hispanic Black	College Graduate or above	NA	12699.52942	6693.6747	22.32	86.4	374.7	13.68	40	28.66	Rheumatoid arthritis	NA	No	NA	NA	NA	0.07	NA	College Graduate or above	Rheumatoid arthritis	no	low_risk	no	no	no	no	now	1338.73494
460	2001-2002	13813	2	24	20	Female	Non-Hispanic White	Some College or AA degree	NA	75860.53777	35426.50307	22.82	75.4	297.4	6.84	39	11.1	Rheumatoid arthritis	NA	No	NA	NA	NA	0.55	NA	Some College or AA degree	Rheumatoid arthritis	no	low_risk	no	no	no	yes	now	7085.300614
461	2001-2002	13830	2	27	38	Female	Other Hispanic	Some College or AA degree	NA	106472.4111	53743.33869	40.94	119.3	315.2	10.26	41	11.1	Rheumatoid arthritis	NA	No	NA	NA	NA	1.79	NA	Some College or AA degree	Rheumatoid arthritis	no	low_risk	no	no	no	yes	now	10748.66774
462	2001-2002	13867	2	27	81	Male	Mexican American	Less Than 9th Grade	NA	6404.541186	3448.599831	27.88	113.9	321.2	8.55	42	11.64	Rheumatoid arthritis	NA	No	NA	NA	NA	0.3	NA	Less Than 9th Grade	Rheumatoid arthritis	yes	moderate_risk	no	DM	yes	yes	now	689.7199662
463	2001-2002	13892	2	23	56	Female	Non-Hispanic White	Less Than 9th Grade	NA	37460.72115	22591.92098	59.88	NA	636.4	13.68	39	10.21	Rheumatoid arthritis	NA	Yes	Lung	NA	NA	2.32	NA	Less Than 9th Grade	Rheumatoid arthritis	NA	NA	no	IFG	yes	yes	never	4518.384197
464	2001-2002	13904	1	23	74	Male	Non-Hispanic White	High School Grad/GED or Equivalent	NA	32478.02657	16886.41958	NA	93.2	NA	NA	NA	NA	Rheumatoid arthritis	NA	Yes	NA	NA	NA	NA	NA	High School Grad/GED or Equivalent	Rheumatoid arthritis	yes	NA	no	no	no	no	former	3377.283915
465	2001-2002	13922	2	26	53	Female	Other Race - Including Multi-Racial	High School Grad/GED or Equivalent	NA	52360.05656	30179.66702	37.47	117.3	279.6	10.26	42	15.22	Rheumatoid arthritis	NA	No	NA	NA	NA	0.36	NA	High School Grad/GED or Equivalent	Rheumatoid arthritis	no	low_risk	no	DM	yes	yes	now	6035.933404
466	2001-2002	13987	2	27	36	Male	Non-Hispanic White	Some College or AA degree	NA	56896.65418	28227.21516	18.51	71.9	273.6	10.26	46	30.98	Rheumatoid arthritis	NA	No	NA	NA	NA	0.01	NA	Some College or AA degree	Rheumatoid arthritis	no	low_risk	no	no	no	yes	now	5645.443031
467	2001-2002	14055	2	27	48	Female	Non-Hispanic White	Some College or AA degree	NA	40556.14189	22023.09018	32.72	113.5	291.5	8.55	39	9.67	Rheumatoid arthritis	NA	Yes	Breast	NA	NA	1	NA	Some College or AA degree	Rheumatoid arthritis	yes	moderate_risk	yes	no	no	yes	former	4404.618037
468	2001-2002	14096	2	27	67	Female	Mexican American	Less Than 9th Grade	NA	6188.388679	2900.076234	37.35	109.6	285.5	13.68	38	16.3	Rheumatoid arthritis	NA	No	NA	NA	NA	2.09	NA	Less Than 9th Grade	Rheumatoid arthritis	no	low_risk	no	no	no	yes	never	580.0152468
469	2001-2002	14153	2	18	72	Female	Non-Hispanic White	High School Grad/GED or Equivalent	NA	34408.03579	21249.84767	29.92	104.4	321.2	8.55	46	10.21	Rheumatoid arthritis	NA	No	NA	NA	NA	0.28	NA	High School Grad/GED or Equivalent	Rheumatoid arthritis	no	low_risk	no	no	yes	yes	former	4249.969533
470	2001-2002	14221	1	22	84	Female	Non-Hispanic White	Less Than 9th Grade	NA	0	0	NA	NA	NA	NA	NA	NA	Rheumatoid arthritis	NA	No	NA	NA	NA	NA	NA	Less Than 9th Grade	Rheumatoid arthritis	NA	NA	no	no	no	NA	now	0
471	2001-2002	14246	2	26	37	Female	Non-Hispanic White	High School Grad/GED or Equivalent	NA	69724.90915	34682.58976	24.6	93.3	172.5	8.55	39	10.93	Rheumatoid arthritis	NA	No	NA	NA	NA	0.43	NA	High School Grad/GED or Equivalent	Rheumatoid arthritis	no	low_risk	no	no	no	yes	now	6936.517952
472	2001-2002	14259	1	26	58	Female	Non-Hispanic Black	Some College or AA degree	NA	23113.94219	12234.22658	32.56	105.6	440.2	10.26	42	8.78	Rheumatoid arthritis	NA	No	NA	NA	NA	1.12	NA	Some College or AA degree	Rheumatoid arthritis	no	low_risk	yes	DM	yes	yes	never	2446.845316
473	2001-2002	14289	1	26	71	Female	Non-Hispanic Black	9-11th Grade (Includes 12th grade with no diploma)	NA	14656.87932	7620.101487	28.96	NA	NA	NA	NA	NA	Rheumatoid arthritis	NA	No	NA	NA	NA	NA	NA	9-11th Grade (Includes 12th grade with no diploma)	Rheumatoid arthritis	NA	NA	no	no	yes	no	never	1524.020297
474	2001-2002	14300	1	15	59	Male	Mexican American	College Graduate or above	NA	0	0	NA	NA	NA	NA	NA	NA	Rheumatoid arthritis	NA	No	NA	NA	NA	NA	NA	College Graduate or above	Rheumatoid arthritis	NA	NA	no	no	no	NA	now	0
475	2001-2002	14310	1	15	80	Male	Non-Hispanic White	High School Grad/GED or Equivalent	NA	15683.85383	10291.22824	28.59	102.5	285.5	15.39	45	17.73	Rheumatoid arthritis	NA	Yes	Prostate	NA	NA	0.18	NA	High School Grad/GED or Equivalent	Rheumatoid arthritis	no	low_risk	no	no	no	yes	former	2058.245649
476	2001-2002	14324	1	23	42	Male	Non-Hispanic White	Some College or AA degree	NA	37572.16708	19156.18349	29.96	100	463.9	10.26	43	22.21	Rheumatoid arthritis	NA	No	NA	NA	NA	0.27	NA	Some College or AA degree	Rheumatoid arthritis	no	low_risk	no	no	no	yes	now	3831.236699
477	2001-2002	14397	1	26	58	Male	Non-Hispanic White	Less Than 9th Grade	NA	23998.21989	13320.34159	31.9	110.7	279.6	15.39	43	15.58	Rheumatoid arthritis	NA	No	NA	NA	NA	0.74	NA	Less Than 9th Grade	Rheumatoid arthritis	no	low_risk	no	DM	yes	yes	former	2664.068318
478	2001-2002	14409	2	25	52	Male	Mexican American	Some College or AA degree	NA	9819.727202	5345.867142	27.8	99.3	279.6	15.39	41	6.45	Rheumatoid arthritis	NA	No	NA	NA	NA	0.35	NA	Some College or AA degree	Rheumatoid arthritis	no	low_risk	no	no	no	yes	former	1069.173428
479	2001-2002	14492	1	14	46	Female	Non-Hispanic White	Some College or AA degree	NA	35592.05377	19327.45506	30.89	111.8	333.1	6.84	37	14.15	Rheumatoid arthritis	NA	No	NA	NA	NA	0.62	NA	Some College or AA degree	Rheumatoid arthritis	no	low_risk	no	no	no	yes	now	3865.491013
480	2001-2002	14586	2	20	67	Male	Non-Hispanic Black	High School Grad/GED or Equivalent	NA	0	0	NA	NA	NA	NA	NA	NA	Rheumatoid arthritis	NA	No	NA	NA	NA	NA	NA	High School Grad/GED or Equivalent	Rheumatoid arthritis	NA	NA	no	no	yes	NA	former	0
481	2001-2002	14587	2	17	85	Female	Mexican American	Less Than 9th Grade	NA	3426.324994	1679.848495	NA	97.6	232	10.26	39	5.37	Rheumatoid arthritis	NA	No	NA	NA	NA	3.16	NA	Less Than 9th Grade	Rheumatoid arthritis	yes	high_risk	no	DM	yes	no	never	335.969699
482	2001-2002	14655	1	22	43	Female	Non-Hispanic White	Some College or AA degree	NA	69451.34802	37749.36948	37.2	119.7	184.4	10.26	42	8.96	Rheumatoid arthritis	NA	No	NA	NA	NA	0.57	NA	Some College or AA degree	Rheumatoid arthritis	no	low_risk	no	DM	yes	yes	never	7549.873896
483	2001-2002	14761	2	26	73	Female	Non-Hispanic Black	9-11th Grade (Includes 12th grade with no diploma)	NA	11578.61574	6019.71437	40.55	120.4	410.4	10.26	38	7.52	Rheumatoid arthritis	NA	No	NA	NA	NA	0.98	NA	9-11th Grade (Includes 12th grade with no diploma)	Rheumatoid arthritis	no	low_risk	no	no	yes	no	never	1203.942874
484	2001-2002	14770	2	15	57	Male	Mexican American	College Graduate or above	NA	14643.29691	7772.170441	27.66	104.6	362.8	10.26	41	16.84	Rheumatoid arthritis	NA	No	NA	NA	NA	0.16	NA	College Graduate or above	Rheumatoid arthritis	no	low_risk	yes	no	no	yes	former	1554.434088
485	2001-2002	14787	1	24	33	Female	Non-Hispanic Black	College Graduate or above	NA	35392.26807	16393.44484	46.84	109.5	321.2	11.97	38	5.73	Rheumatoid arthritis	NA	No	NA	NA	NA	4.8	NA	College Graduate or above	Rheumatoid arthritis	no	low_risk	no	DM	no	yes	never	3278.688969
486	2001-2002	14850	2	18	50	Female	Non-Hispanic Black	9-11th Grade (Includes 12th grade with no diploma)	NA	31346.13398	18041.31483	30.2	99	291.5	10.26	40	17.19	Rheumatoid arthritis	NA	No	NA	NA	NA	0.3	NA	9-11th Grade (Includes 12th grade with no diploma)	Rheumatoid arthritis	no	low_risk	no	no	no	yes	never	3608.262967
487	2001-2002	14917	1	15	61	Male	Mexican American	Less Than 9th Grade	NA	3058.933067	1375.71145	24.49	91	327.1	17.1	45	18.81	Rheumatoid arthritis	NA	No	NA	NA	NA	0.09	NA	Less Than 9th Grade	Rheumatoid arthritis	no	low_risk	no	no	no	yes	never	275.14229
488	2001-2002	14923	2	14	37	Female	Non-Hispanic White	High School Grad/GED or Equivalent	NA	76088.67438	38630.34935	23.4	79.6	232	11.97	43	27.76	Rheumatoid arthritis	NA	No	NA	NA	NA	0.04	NA	High School Grad/GED or Equivalent	Rheumatoid arthritis	no	low_risk	no	no	no	yes	now	7726.069871
489	2001-2002	14965	1	21	53	Male	Non-Hispanic White	Less Than 9th Grade	NA	50592.80731	28081.811	19.84	74.2	368.8	10.26	40	5.19	Rheumatoid arthritis	NA	No	NA	NA	NA	1.8	NA	Less Than 9th Grade	Rheumatoid arthritis	no	low_risk	yes	no	yes	yes	now	5616.3622
490	2001-2002	15012	2	26	61	Female	Non-Hispanic White	9-11th Grade (Includes 12th grade with no diploma)	NA	44232.31718	22661.79415	NA	NA	339	10.26	40	24.18	Rheumatoid arthritis	NA	No	NA	NA	NA	0.1	NA	9-11th Grade (Includes 12th grade with no diploma)	Rheumatoid arthritis	no	low_risk	no	no	yes	yes	now	4532.35883
491	2001-2002	15089	1	17	67	Male	Other Race - Including Multi-Racial	Some College or AA degree	NA	0	0	NA	NA	NA	NA	NA	NA	Rheumatoid arthritis	NA	No	NA	NA	NA	NA	NA	Some College or AA degree	Rheumatoid arthritis	NA	NA	yes	no	no	NA	former	0
492	2001-2002	15097	1	22	61	Female	Mexican American	Less Than 9th Grade	NA	5645.940373	2813.592687	29.14	107.7	226	15.39	41	21.49	Rheumatoid arthritis	NA	No	NA	NA	NA	0.41	NA	Less Than 9th Grade	Rheumatoid arthritis	no	low_risk	no	DM	yes	yes	never	562.7185374
493	2001-2002	15119	1	17	29	Female	Mexican American	High School Grad/GED or Equivalent	NA	19197.94421	8966.773242	23.05	84.9	166.5	13.68	41	16.12	Rheumatoid arthritis	NA	No	NA	NA	NA	0.52	NA	High School Grad/GED or Equivalent	Rheumatoid arthritis	no	low_risk	no	no	yes	no	never	1793.354648
494	2001-2002	15247	1	26	78	Female	Non-Hispanic White	9-11th Grade (Includes 12th grade with no diploma)	NA	42321.81478	24517.10042	NA	NA	345	17.1	43	19.7	Rheumatoid arthritis	NA	No	NA	NA	NA	1.29	NA	9-11th Grade (Includes 12th grade with no diploma)	Rheumatoid arthritis	yes	high_risk	no	IFG	yes	yes	former	4903.420083
495	2001-2002	15277	2	20	85	Female	Non-Hispanic Black	Less Than 9th Grade	NA	0	0	NA	NA	NA	NA	NA	NA	Rheumatoid arthritis	NA	No	NA	NA	NA	NA	NA	Less Than 9th Grade	Rheumatoid arthritis	NA	NA	yes	no	yes	NA	never	0
496	2001-2002	15287	2	26	56	Female	Non-Hispanic Black	College Graduate or above	NA	20321.13166	10961.29889	48.47	127.2	392.6	10.26	38	10.75	Rheumatoid arthritis	NA	No	NA	NA	NA	0.51	NA	College Graduate or above	Rheumatoid arthritis	no	low_risk	no	DM	yes	yes	never	2192.259778
497	2001-2002	15378	1	21	77	Female	Non-Hispanic White	Some College or AA degree	NA	36511.83461	22549.11987	25.94	97.5	291.5	10.26	43	12.72	Rheumatoid arthritis	NA	Yes	Skin (non-melanoma)	NA	NA	0.14	NA	Some College or AA degree	Rheumatoid arthritis	no	low_risk	no	no	yes	yes	former	4509.823974
498	2001-2002	15379	2	23	67	Female	Mexican American	Less Than 9th Grade	NA	7322.344203	3769.829107	24.85	93.2	297.4	13.68	42	11.1	Rheumatoid arthritis	NA	No	NA	NA	NA	0.12	NA	Less Than 9th Grade	Rheumatoid arthritis	no	low_risk	no	no	no	yes	never	753.9658214
499	2001-2002	15382	1	27	62	Female	Non-Hispanic White	9-11th Grade (Includes 12th grade with no diploma)	NA	48344.59145	26481.41996	27.11	95	208.2	10.26	43	17.55	Rheumatoid arthritis	NA	No	NA	NA	NA	0.3	NA	9-11th Grade (Includes 12th grade with no diploma)	Rheumatoid arthritis	no	low_risk	no	no	no	yes	never	5296.283992
500	2001-2002	15502	1	27	75	Male	Other Race - Including Multi-Racial	NA	NA	0	0	NA	NA	NA	NA	NA	NA	Rheumatoid arthritis	NA	No	NA	NA	NA	NA	NA	NA	Rheumatoid arthritis	NA	NA	yes	no	no	NA	NA	0
501	2001-2002	15516	2	15	71	Male	Non-Hispanic White	Less Than 9th Grade	NA	35175.57237	19568.72177	27.62	113.4	416.4	6.84	43	10.21	Rheumatoid arthritis	NA	No	NA	NA	NA	0.15	NA	Less Than 9th Grade	Rheumatoid arthritis	yes	moderate_risk	no	IFG	yes	yes	former	3913.744355
502	2001-2002	15591	2	18	76	Male	Non-Hispanic White	Some College or AA degree	NA	14215.86568	8087.357841	29.45	103.3	380.7	8.55	47	13.25	Rheumatoid arthritis	NA	No	NA	NA	NA	0.08	NA	Some College or AA degree	Rheumatoid arthritis	no	low_risk	no	no	no	yes	former	1617.471568
503	2001-2002	15602	2	17	34	Female	Other Hispanic	Some College or AA degree	NA	62061.51827	31856.89321	25.21	76.4	172.5	6.84	37	18.98	Rheumatoid arthritis	NA	Yes	Cervix (cervical)	NA	NA	0.76	NA	Some College or AA degree	Rheumatoid arthritis	no	low_risk	no	no	yes	no	former	6371.378643
504	2001-2002	15646	2	27	52	Female	Mexican American	Some College or AA degree	NA	17097.49432	8486.086452	21.84	88.5	214.1	8.55	46	9.49	Rheumatoid arthritis	NA	Yes	Cervix (cervical)	NA	NA	1.83	NA	Some College or AA degree	Rheumatoid arthritis	no	low_risk	no	no	no	yes	now	1697.21729
505	2001-2002	15770	1	17	82	Female	Mexican American	9-11th Grade (Includes 12th grade with no diploma)	NA	2867.153379	1515.84994	36.88	121.2	279.6	11.97	41	14.69	Rheumatoid arthritis	NA	No	NA	NA	NA	0.43	NA	9-11th Grade (Includes 12th grade with no diploma)	Rheumatoid arthritis	no	low_risk	no	no	yes	yes	never	303.169988
506	2001-2002	15813	2	17	61	Female	Mexican American	9-11th Grade (Includes 12th grade with no diploma)	NA	3959.093398	2093.153276	23.6	86.8	380.7	6.84	38	11.28	Rheumatoid arthritis	NA	No	NA	NA	NA	1.1	NA	9-11th Grade (Includes 12th grade with no diploma)	Rheumatoid arthritis	no	low_risk	no	IFG	yes	yes	never	418.6306552
507	2001-2002	15815	2	27	51	Female	Non-Hispanic White	College Graduate or above	NA	74944.00549	42981.77414	26.16	86.2	255.8	10.26	40	15.58	Rheumatoid arthritis	NA	No	NA	NA	NA	0.12	NA	College Graduate or above	Rheumatoid arthritis	no	low_risk	no	IFG	no	yes	never	8596.354827
508	2001-2002	15834	1	26	47	Female	Non-Hispanic White	Some College or AA degree	NA	90675.59901	52541.88365	50.82	138.7	463.9	10.26	40	12.9	Rheumatoid arthritis	NA	Yes	Skin (non-melanoma)	NA	NA	1.01	NA	Some College or AA degree	Rheumatoid arthritis	no	low_risk	yes	no	yes	no	never	10508.37673
509	2001-2002	15904	2	26	78	Female	Non-Hispanic Black	9-11th Grade (Includes 12th grade with no diploma)	NA	11578.61574	6019.71437	34.79	103.4	416.4	10.26	37	15.4	Rheumatoid arthritis	NA	No	NA	NA	NA	0.17	NA	9-11th Grade (Includes 12th grade with no diploma)	Rheumatoid arthritis	no	low_risk	yes	no	yes	yes	never	1203.942874
510	2001-2002	15915	2	18	77	Female	Non-Hispanic White	High School Grad/GED or Equivalent	NA	0	0	NA	NA	NA	NA	NA	NA	Rheumatoid arthritis	NA	No	NA	NA	NA	NA	NA	High School Grad/GED or Equivalent	Rheumatoid arthritis	NA	NA	yes	no	yes	NA	never	0
511	2001-2002	15931	2	16	76	Female	Non-Hispanic White	Some College or AA degree	NA	48937.99923	30423.83789	23.36	87.5	291.5	8.55	39	7.16	Rheumatoid arthritis	NA	Yes	Skin (non-melanoma)	NA	NA	0.5	NA	Some College or AA degree	Rheumatoid arthritis	no	low_risk	yes	no	yes	yes	never	6084.767579
512	2001-2002	15991	1	27	30	Female	Non-Hispanic Black	9-11th Grade (Includes 12th grade with no diploma)	NA	34980.80338	16567.83045	52.05	130.2	303.3	10.26	39	4.48	Rheumatoid arthritis	NA	No	NA	NA	NA	1.94	NA	9-11th Grade (Includes 12th grade with no diploma)	Rheumatoid arthritis	no	low_risk	no	no	yes	yes	never	3313.566089
513	2001-2002	15993	2	19	36	Female	Non-Hispanic White	College Graduate or above	NA	7137.440112	3280.720215	22.61	NA	196.3	11.97	42	18.81	Rheumatoid arthritis	NA	No	NA	NA	NA	0.2	NA	College Graduate or above	Rheumatoid arthritis	no	low_risk	no	NA	no	no	never	656.144043
514	2001-2002	16062	2	27	74	Female	Mexican American	Less Than 9th Grade	NA	5824.480592	2979.916313	29.51	94.6	243.9	10.26	44	17.37	Rheumatoid arthritis	NA	No	NA	NA	NA	0.08	NA	Less Than 9th Grade	Rheumatoid arthritis	no	low_risk	no	no	yes	yes	former	595.9832626
515	2001-2002	16078	2	27	37	Male	Non-Hispanic White	Some College or AA degree	NA	105249.9038	53865.35676	23.16	NA	NA	NA	NA	NA	Rheumatoid arthritis	NA	No	NA	NA	NA	NA	NA	Some College or AA degree	Rheumatoid arthritis	NA	NA	no	no	no	no	never	10773.07135
516	2001-2002	16083	2	22	58	Male	Non-Hispanic White	High School Grad/GED or Equivalent	NA	33855.04176	17593.81009	22.99	95.6	321.2	8.55	40	8.6	Rheumatoid arthritis	NA	No	NA	NA	NA	1.58	NA	High School Grad/GED or Equivalent	Rheumatoid arthritis	no	low_risk	yes	no	yes	yes	now	3518.762017
517	2001-2002	16131	1	22	67	Male	Mexican American	Less Than 9th Grade	NA	3624.839213	1812.914932	27.21	104.8	249.8	11.97	44	11.82	Rheumatoid arthritis	NA	No	NA	NA	NA	0.72	NA	Less Than 9th Grade	Rheumatoid arthritis	yes	moderate_risk	no	DM	yes	yes	former	362.5829864
518	2001-2002	16179	1	23	85	Female	Non-Hispanic White	Less Than 9th Grade	NA	99481.45544	60597.21305	NA	103.2	565.1	10.26	37	4.84	Rheumatoid arthritis	NA	No	NA	NA	NA	0.16	NA	Less Than 9th Grade	Rheumatoid arthritis	yes	very_high_risk	yes	DM	yes	yes	former	12119.44261
519	2001-2002	16211	1	27	49	Male	Non-Hispanic White	High School Grad/GED or Equivalent	NA	93798.71203	50888.88723	26.13	94	297.4	11.97	44	19.52	Rheumatoid arthritis	NA	No	NA	NA	NA	0.23	NA	High School Grad/GED or Equivalent	Rheumatoid arthritis	no	low_risk	no	no	yes	yes	now	10177.77745
520	2001-2002	16217	2	18	61	Female	Non-Hispanic Black	Some College or AA degree	NA	17648.45697	9175.420654	27.55	84.2	255.8	18.81	45	22.75	Rheumatoid arthritis	NA	No	NA	NA	NA	0.16	NA	Some College or AA degree	Rheumatoid arthritis	no	low_risk	no	no	yes	yes	never	1835.084131
521	2001-2002	16225	1	17	72	Male	Non-Hispanic White	College Graduate or above	NA	27594.68838	15698.52476	28.86	114.8	333.1	5.13	42	18.81	Rheumatoid arthritis	NA	No	NA	NA	NA	0.15	NA	College Graduate or above	Rheumatoid arthritis	no	low_risk	yes	no	no	yes	former	3139.704953
522	2001-2002	16344	2	26	85	Female	Non-Hispanic White	Less Than 9th Grade	NA	0	0	NA	NA	NA	NA	NA	NA	Rheumatoid arthritis	NA	Yes	Breast	NA	NA	NA	NA	Less Than 9th Grade	Rheumatoid arthritis	NA	NA	yes	no	yes	NA	former	0
523	2001-2002	16345	1	14	60	Female	Non-Hispanic Black	Some College or AA degree	NA	15527.51685	8072.745343	35.01	104.1	321.2	11.97	42	22.21	Rheumatoid arthritis	NA	No	NA	NA	NA	0.5	NA	Some College or AA degree	Rheumatoid arthritis	no	low_risk	no	IFG	yes	no	former	1614.549069
524	2001-2002	16362	2	28	61	Female	Mexican American	College Graduate or above	NA	3925.813883	1820.252243	42.41	123.8	315.2	10.26	39	15.58	Rheumatoid arthritis	NA	No	NA	NA	NA	1.05	NA	College Graduate or above	Rheumatoid arthritis	no	low_risk	no	IFG	yes	yes	now	364.0504486
525	2001-2002	16434	1	26	66	Male	Non-Hispanic Black	Less Than 9th Grade	NA	10287.17647	5428.03965	43.29	149.6	481.8	10.26	44	15.76	Rheumatoid arthritis	NA	No	NA	NA	NA	0.4	NA	Less Than 9th Grade	Rheumatoid arthritis	yes	very_high_risk	yes	IFG	yes	no	now	1085.60793
526	2001-2002	16570	1	22	67	Female	Non-Hispanic White	Some College or AA degree	NA	38029.07323	19536.444	22.09	86.3	166.5	13.68	44	23.28	Rheumatoid arthritis	NA	No	NA	NA	NA	0.33	NA	Some College or AA degree	Rheumatoid arthritis	no	low_risk	no	no	yes	no	former	3907.288799
527	2001-2002	16579	2	27	47	Female	Mexican American	Less Than 9th Grade	NA	15806.34855	7716.983664	25.39	87.9	291.5	10.26	43	11.82	Rheumatoid arthritis	NA	No	NA	NA	NA	0.15	NA	Less Than 9th Grade	Rheumatoid arthritis	no	low_risk	no	DM	no	yes	now	1543.396733
528	2001-2002	16621	1	27	80	Female	Non-Hispanic Black	High School Grad/GED or Equivalent	NA	10838.56454	5705.191291	23.81	NA	559.1	10.26	42	8.6	Rheumatoid arthritis	NA	No	NA	NA	NA	1.86	NA	High School Grad/GED or Equivalent	Rheumatoid arthritis	yes	NA	no	DM	yes	yes	never	1141.038258
529	2001-2002	16637	1	19	75	Female	Non-Hispanic White	9-11th Grade (Includes 12th grade with no diploma)	NA	40473.6922	26724.37391	18.42	72.6	416.4	17.1	39	17.37	Rheumatoid arthritis	NA	No	NA	NA	NA	0.34	NA	9-11th Grade (Includes 12th grade with no diploma)	Rheumatoid arthritis	yes	moderate_risk	no	no	yes	yes	former	5344.874782
530	2001-2002	16686	1	24	63	Female	Non-Hispanic Black	9-11th Grade (Includes 12th grade with no diploma)	NA	14708.7927	7647.091221	23.6	81.3	297.4	10.26	38	9.67	Rheumatoid arthritis	NA	No	NA	NA	NA	0.12	NA	9-11th Grade (Includes 12th grade with no diploma)	Rheumatoid arthritis	no	low_risk	yes	no	yes	no	never	1529.418244
531	2001-2002	16704	1	24	77	Male	Non-Hispanic White	High School Grad/GED or Equivalent	NA	0	0	NA	NA	NA	NA	NA	NA	Rheumatoid arthritis	NA	No	NA	NA	NA	NA	NA	High School Grad/GED or Equivalent	Rheumatoid arthritis	NA	NA	no	no	yes	NA	never	0
532	2001-2002	16758	1	15	65	Female	Mexican American	Less Than 9th Grade	NA	4117.094028	2012.41655	36.01	117.7	499.6	6.84	39	6.63	Rheumatoid arthritis	NA	No	NA	NA	NA	0.59	NA	Less Than 9th Grade	Rheumatoid arthritis	yes	very_high_risk	no	no	yes	yes	former	402.48331
533	2001-2002	16887	1	14	47	Female	Non-Hispanic Black	Some College or AA degree	NA	27827.043	15383.83369	39.97	110.7	398.5	10.26	38	5.73	Rheumatoid arthritis	NA	No	NA	NA	NA	0.6	NA	Some College or AA degree	Rheumatoid arthritis	no	low_risk	no	DM	no	yes	never	3076.766738
534	2001-2002	16902	2	24	53	Female	Non-Hispanic White	College Graduate or above	NA	80029.479	46675.70609	31.47	97.3	368.8	13.68	43	17.19	Rheumatoid arthritis	NA	No	NA	NA	NA	0.78	NA	College Graduate or above	Rheumatoid arthritis	no	low_risk	no	no	no	yes	now	9335.141218
535	2001-2002	16912	2	27	44	Male	Non-Hispanic White	High School Grad/GED or Equivalent	NA	112092.2079	60912.19404	21.89	86.5	309.3	10.26	43	17.19	Rheumatoid arthritis	NA	No	NA	NA	NA	0.06	NA	High School Grad/GED or Equivalent	Rheumatoid arthritis	no	low_risk	no	no	no	no	now	12182.43881
536	2001-2002	16918	1	16	65	Female	Non-Hispanic Black	Some College or AA degree	NA	19671.82998	10298.62277	43.27	112.2	315.2	13.68	38	17.73	Rheumatoid arthritis	NA	No	NA	NA	NA	0.26	NA	Some College or AA degree	Rheumatoid arthritis	yes	moderate_risk	no	IFG	yes	yes	now	2059.724555
537	2001-2002	16965	2	24	43	Male	Non-Hispanic Black	Some College or AA degree	NA	25863.01597	14588.76032	31.08	99.9	469.9	15.39	45	14.33	Rheumatoid arthritis	NA	No	NA	NA	NA	0.44	NA	Some College or AA degree	Rheumatoid arthritis	yes	moderate_risk	yes	no	no	yes	former	2917.752065
538	2001-2002	17049	1	17	80	Female	Non-Hispanic White	Some College or AA degree	NA	23832.94116	13434.88922	26.14	100.6	458	5.13	36	10.39	Rheumatoid arthritis	NA	No	NA	NA	NA	0.6	NA	Some College or AA degree	Rheumatoid arthritis	yes	moderate_risk	yes	IFG	yes	yes	former	2686.977845
539	2001-2002	17083	1	17	85	Male	Non-Hispanic White	9-11th Grade (Includes 12th grade with no diploma)	NA	13659.85964	8760.382437	NA	95	NA	NA	NA	NA	Rheumatoid arthritis	NA	No	NA	NA	NA	NA	NA	9-11th Grade (Includes 12th grade with no diploma)	Rheumatoid arthritis	yes	NA	no	no	yes	no	never	1752.076487
540	2001-2002	17092	2	20	85	Male	Non-Hispanic White	Less Than 9th Grade	NA	21452.51936	12799.06447	NA	118.1	273.6	6.84	38	12.72	Rheumatoid arthritis	NA	Yes	Skin (non-melanoma)	NA	NA	0.39	NA	Less Than 9th Grade	Rheumatoid arthritis	no	low_risk	yes	no	yes	yes	never	2559.812894
541	2001-2002	17093	2	25	81	Female	Non-Hispanic Black	Less Than 9th Grade	NA	0	0	NA	NA	NA	NA	NA	NA	Rheumatoid arthritis	NA	Yes	Lymphoma/Hodgkin's disease	NA	NA	NA	NA	Less Than 9th Grade	Rheumatoid arthritis	NA	NA	no	DM	no	NA	never	0
542	2001-2002	17134	2	15	83	Male	Non-Hispanic White	High School Grad/GED or Equivalent	NA	19279.32402	12307.36467	28.46	99.3	594.8	13.68	44	16.12	Rheumatoid arthritis	NA	Yes	Skin (non-melanoma)	NA	NA	0.17	NA	High School Grad/GED or Equivalent	Rheumatoid arthritis	yes	moderate_risk	yes	DM	yes	yes	former	2461.472934
543	2001-2002	17156	2	24	75	Male	Non-Hispanic White	Less Than 9th Grade	NA	0	0	NA	NA	NA	NA	NA	NA	Rheumatoid arthritis	NA	No	NA	NA	NA	NA	NA	Less Than 9th Grade	Rheumatoid arthritis	NA	NA	no	no	no	NA	former	0
544	2001-2002	17166	1	28	52	Female	Other Race - Including Multi-Racial	College Graduate or above	NA	0	0	NA	NA	NA	NA	NA	NA	Rheumatoid arthritis	NA	No	NA	NA	NA	NA	NA	College Graduate or above	Rheumatoid arthritis	NA	NA	no	no	no	NA	never	0
545	2001-2002	17277	2	21	85	Female	Non-Hispanic White	9-11th Grade (Includes 12th grade with no diploma)	NA	0	0	NA	NA	NA	NA	NA	NA	Rheumatoid arthritis	NA	Yes	Skin (don't know what kind)	NA	NA	NA	NA	9-11th Grade (Includes 12th grade with no diploma)	Rheumatoid arthritis	NA	NA	no	no	yes	NA	never	0
546	2001-2002	17285	2	27	85	Female	Other Hispanic	NA	NA	0	0	NA	NA	NA	NA	NA	NA	Rheumatoid arthritis	NA	No	NA	NA	NA	NA	NA	NA	Rheumatoid arthritis	NA	NA	yes	no	no	NA	now	0
547	2001-2002	17321	2	18	63	Female	Non-Hispanic Black	Some College or AA degree	NA	17648.45697	9175.420654	32.52	101.8	261.7	10.26	42	14.51	Rheumatoid arthritis	NA	No	NA	NA	NA	0.52	NA	Some College or AA degree	Rheumatoid arthritis	no	low_risk	no	no	yes	yes	former	1835.084131
548	2001-2002	17325	1	16	55	Male	Non-Hispanic Black	Some College or AA degree	NA	26853.4705	15113.60205	32.99	112.9	160.6	6.84	48	12.36	Rheumatoid arthritis	NA	No	NA	NA	NA	3.12	NA	Some College or AA degree	Rheumatoid arthritis	yes	moderate_risk	no	no	yes	yes	never	3022.72041
549	2001-2002	17416	1	17	21	Male	Mexican American	Some College or AA degree	NA	16973.12632	9161.629173	42.34	126.9	345	10.26	44	11.64	Rheumatoid arthritis	NA	No	NA	NA	NA	0.79	NA	Some College or AA degree	Rheumatoid arthritis	no	low_risk	no	no	no	yes	now	1832.325835
550	2001-2002	17453	2	20	65	Male	Non-Hispanic White	Less Than 9th Grade	NA	56263.18511	29988.53682	27.61	105.5	273.6	8.55	47	8.42	Rheumatoid arthritis	NA	No	NA	NA	NA	0.13	NA	Less Than 9th Grade	Rheumatoid arthritis	no	low_risk	no	no	no	yes	former	5997.707364
551	2001-2002	17469	2	27	52	Female	Other Race - Including Multi-Racial	College Graduate or above	NA	45982.32582	26818.33685	NA	109.6	422.3	10.26	41	6.27	Rheumatoid arthritis	NA	No	NA	NA	NA	0.07	NA	College Graduate or above	Rheumatoid arthritis	no	low_risk	yes	no	yes	yes	never	5363.667369
552	2001-2002	17484	1	21	45	Male	Non-Hispanic Black	High School Grad/GED or Equivalent	NA	16402.60584	9163.675539	22.7	82	327.1	10.26	39	7.7	Rheumatoid arthritis	NA	No	NA	NA	NA	0.15	NA	High School Grad/GED or Equivalent	Rheumatoid arthritis	no	low_risk	no	no	yes	no	never	1832.735108
553	2001-2002	17521	1	26	64	Female	Non-Hispanic White	Less Than 9th Grade	NA	58490.90245	28109.41485	38.13	103.9	345	10.26	38	17.01	Rheumatoid arthritis	NA	No	NA	NA	NA	1.54	NA	Less Than 9th Grade	Rheumatoid arthritis	no	low_risk	yes	no	yes	yes	former	5621.882969
554	2001-2002	17568	1	26	78	Male	Non-Hispanic White	High School Grad/GED or Equivalent	NA	37213.39332	20702.39348	29.11	98.8	261.7	13.68	37	6.98	Rheumatoid arthritis	NA	Yes	Prostate	NA	NA	0.41	NA	High School Grad/GED or Equivalent	Rheumatoid arthritis	yes	moderate_risk	yes	no	no	yes	never	4140.478697
555	2001-2002	17569	1	24	60	Male	Non-Hispanic Black	9-11th Grade (Includes 12th grade with no diploma)	NA	11213.42144	5567.313366	36.19	115.2	398.5	11.97	42	22.75	Rheumatoid arthritis	NA	No	NA	NA	NA	0.07	NA	9-11th Grade (Includes 12th grade with no diploma)	Rheumatoid arthritis	yes	moderate_risk	yes	no	yes	yes	now	1113.462673
556	2001-2002	17635	1	18	85	Female	Non-Hispanic Black	High School Grad/GED or Equivalent	NA	15823.02124	8283.689271	NA	NA	499.6	10.26	34	10.03	Rheumatoid arthritis	NA	No	NA	NA	NA	0.34	NA	High School Grad/GED or Equivalent	Rheumatoid arthritis	yes	very_high_risk	yes	no	yes	yes	never	1656.737854
557	2001-2002	17707	1	18	67	Female	Non-Hispanic White	Some College or AA degree	NA	0	0	NA	NA	NA	NA	NA	NA	Rheumatoid arthritis	NA	No	NA	NA	NA	NA	NA	Some College or AA degree	Rheumatoid arthritis	NA	NA	no	no	yes	NA	never	0
558	2001-2002	17709	2	14	36	Female	Other Hispanic	Some College or AA degree	NA	67244.2139	32772.59992	27.21	82.5	232	15.39	40	16.12	Rheumatoid arthritis	NA	No	NA	NA	NA	0.38	NA	Some College or AA degree	Rheumatoid arthritis	no	low_risk	no	no	no	no	never	6554.519984
559	2001-2002	17752	2	26	66	Male	Non-Hispanic Black	Less Than 9th Grade	NA	6685.571967	3593.115234	NA	NA	297.4	11.97	41	23.28	Rheumatoid arthritis	NA	No	NA	NA	NA	0.17	NA	Less Than 9th Grade	Rheumatoid arthritis	no	low_risk	no	no	yes	yes	now	718.6230468
560	2001-2002	17758	1	18	85	Female	Non-Hispanic Black	High School Grad/GED or Equivalent	NA	11903.49935	6250.625896	23.96	89	493.7	10.26	40	16.12	Rheumatoid arthritis	NA	No	NA	NA	NA	0.25	NA	High School Grad/GED or Equivalent	Rheumatoid arthritis	yes	moderate_risk	yes	IFG	yes	yes	never	1250.125179
561	2001-2002	17780	1	25	82	Female	Mexican American	Less Than 9th Grade	NA	0	0	NA	NA	NA	NA	NA	NA	Rheumatoid arthritis	NA	No	NA	NA	NA	NA	NA	Less Than 9th Grade	Rheumatoid arthritis	NA	NA	no	DM	yes	NA	never	0
562	2001-2002	17790	2	26	39	Male	Non-Hispanic White	9-11th Grade (Includes 12th grade with no diploma)	NA	67879.50412	41039.7401	33.07	111.5	404.5	11.97	44	13.79	Rheumatoid arthritis	NA	No	NA	NA	NA	0.56	NA	9-11th Grade (Includes 12th grade with no diploma)	Rheumatoid arthritis	no	low_risk	yes	no	yes	yes	never	8207.948019
563	2001-2002	17884	1	21	63	Female	Non-Hispanic Black	9-11th Grade (Includes 12th grade with no diploma)	NA	9833.506817	5163.655707	43.47	115	416.4	11.97	41	10.39	Rheumatoid arthritis	NA	No	NA	NA	NA	4.98	NA	9-11th Grade (Includes 12th grade with no diploma)	Rheumatoid arthritis	no	low_risk	no	no	yes	yes	never	1032.731141
564	2001-2002	17967	2	14	85	Female	Non-Hispanic Black	9-11th Grade (Includes 12th grade with no diploma)	NA	0	0	NA	NA	NA	NA	NA	NA	Rheumatoid arthritis	NA	Yes	Breast	NA	NA	NA	NA	9-11th Grade (Includes 12th grade with no diploma)	Rheumatoid arthritis	NA	NA	no	DM	yes	NA	never	0
565	2001-2002	18103	2	20	73	Female	Non-Hispanic Black	Less Than 9th Grade	NA	21261.97144	11131.09576	NA	NA	392.6	6.84	38	6.81	Rheumatoid arthritis	NA	No	NA	NA	NA	5.13	NA	Less Than 9th Grade	Rheumatoid arthritis	yes	NA	no	DM	yes	no	never	2226.219152
566	2001-2002	18109	2	27	56	Female	Other Hispanic	9-11th Grade (Includes 12th grade with no diploma)	NA	45982.32582	26818.33685	26.4	97.4	333.1	11.97	40	7.88	Rheumatoid arthritis	NA	No	NA	NA	NA	0.3	NA	9-11th Grade (Includes 12th grade with no diploma)	Rheumatoid arthritis	yes	moderate_risk	no	no	yes	no	now	5363.667369
567	2001-2002	18188	2	14	76	Male	Non-Hispanic Black	Less Than 9th Grade	NA	14128.42657	7014.57432	29.11	NA	345	10.26	39	10.21	Rheumatoid arthritis	NA	Yes	Lung	NA	NA	0.42	NA	Less Than 9th Grade	Rheumatoid arthritis	no	low_risk	no	DM	no	yes	former	1402.914864
568	2001-2002	18192	1	24	33	Male	Non-Hispanic Black	9-11th Grade (Includes 12th grade with no diploma)	NA	29424.07885	14833.75426	22.38	78.2	279.6	10.26	45	8.42	Rheumatoid arthritis	NA	No	NA	NA	NA	0.35	NA	9-11th Grade (Includes 12th grade with no diploma)	Rheumatoid arthritis	no	low_risk	no	no	no	no	never	2966.750852
569	2001-2002	18214	2	22	63	Female	Non-Hispanic White	High School Grad/GED or Equivalent	NA	0	0	NA	NA	NA	NA	NA	NA	Rheumatoid arthritis	NA	No	NA	NA	NA	NA	NA	High School Grad/GED or Equivalent	Rheumatoid arthritis	NA	NA	no	no	no	NA	never	0
570	2001-2002	18240	2	28	35	Female	Mexican American	Some College or AA degree	NA	16543.80065	7560.130472	23.5	76.7	166.5	8.55	42	10.39	Rheumatoid arthritis	NA	No	NA	NA	NA	0.06	NA	Some College or AA degree	Rheumatoid arthritis	no	low_risk	no	no	no	no	never	1512.026094
571	2001-2002	18271	1	21	73	Female	Non-Hispanic White	High School Grad/GED or Equivalent	NA	30450.69959	18930.62983	24.48	86.9	368.8	13.68	42	20.24	Rheumatoid arthritis	NA	No	NA	NA	NA	0.14	NA	High School Grad/GED or Equivalent	Rheumatoid arthritis	NA	NA	no	no	yes	yes	never	3786.125967
572	2001-2002	18289	2	20	60	Female	Non-Hispanic Black	9-11th Grade (Includes 12th grade with no diploma)	NA	19489.79027	10369.87082	40.39	112.1	237.9	10.26	39	7.34	Rheumatoid arthritis	NA	No	NA	NA	NA	1.27	NA	9-11th Grade (Includes 12th grade with no diploma)	Rheumatoid arthritis	yes	moderate_risk	no	no	yes	no	never	2073.974164
573	2001-2002	18317	2	20	36	Female	Non-Hispanic Black	Some College or AA degree	NA	38884.46075	17987.68695	44.69	121	279.6	8.55	41	6.45	Rheumatoid arthritis	NA	No	NA	NA	NA	1.79	NA	Some College or AA degree	Rheumatoid arthritis	no	low_risk	yes	DM	yes	yes	now	3597.53739
574	2001-2002	18380	2	23	57	Female	Non-Hispanic White	High School Grad/GED or Equivalent	NA	79877.1712	46121.43851	33.61	109.1	339	11.97	38	17.01	Rheumatoid arthritis	NA	No	NA	NA	NA	0.82	NA	High School Grad/GED or Equivalent	Rheumatoid arthritis	no	low_risk	no	DM	yes	yes	now	9224.287701
575	2001-2002	18459	2	17	70	Female	Non-Hispanic Black	College Graduate or above	NA	13971.21794	7263.62661	27.48	93.9	333.1	10.26	42	10.03	Rheumatoid arthritis	NA	No	NA	NA	NA	0.63	NA	College Graduate or above	Rheumatoid arthritis	no	low_risk	no	no	yes	no	never	1452.725322
576	2001-2002	18480	1	21	49	Male	Non-Hispanic White	College Graduate or above	NA	76687.9536	39959.72929	30.41	100.6	243.9	13.68	42	27.22	Rheumatoid arthritis	NA	No	NA	NA	NA	0.12	NA	College Graduate or above	Rheumatoid arthritis	no	low_risk	no	no	no	yes	now	7991.945857
577	2001-2002	18500	2	23	25	Female	Mexican American	High School Grad/GED or Equivalent	NA	22062.94087	10415.56077	29.57	90.5	297.4	11.97	42	21.31	Rheumatoid arthritis	NA	No	NA	NA	NA	0.34	NA	High School Grad/GED or Equivalent	Rheumatoid arthritis	no	low_risk	yes	no	yes	yes	now	2083.112153
578	2001-2002	18509	1	18	38	Female	Non-Hispanic Black	High School Grad/GED or Equivalent	NA	32980.0671	15857.89596	27.13	91.6	297.4	8.55	44	9.31	Rheumatoid arthritis	NA	No	NA	NA	NA	0.67	NA	High School Grad/GED or Equivalent	Rheumatoid arthritis	no	low_risk	no	no	no	yes	now	3171.579191
579	2001-2002	18566	1	26	63	Female	Non-Hispanic White	High School Grad/GED or Equivalent	NA	44866.40151	23048.94298	32.16	101.9	350.9	8.55	39	10.03	Rheumatoid arthritis	NA	No	NA	NA	NA	2.44	NA	High School Grad/GED or Equivalent	Rheumatoid arthritis	no	low_risk	no	no	yes	yes	never	4609.788596
580	2001-2002	18582	2	18	61	Male	Non-Hispanic Black	9-11th Grade (Includes 12th grade with no diploma)	NA	14130.96601	7676.526953	34.36	116.5	345	13.68	48	14.51	Rheumatoid arthritis	NA	No	NA	NA	NA	0.19	NA	9-11th Grade (Includes 12th grade with no diploma)	Rheumatoid arthritis	no	low_risk	no	no	yes	yes	former	1535.305391
581	2001-2002	18599	2	23	77	Female	Non-Hispanic White	9-11th Grade (Includes 12th grade with no diploma)	NA	34941.38822	21579.23752	NA	NA	386.6	15.39	37	12.72	Rheumatoid arthritis	NA	No	NA	NA	NA	1.03	NA	9-11th Grade (Includes 12th grade with no diploma)	Rheumatoid arthritis	yes	high_risk	yes	no	yes	yes	former	4315.847504
582	2001-2002	18640	1	14	24	Female	Non-Hispanic Black	Some College or AA degree	NA	32433.14745	15361.19345	23.81	69	NA	NA	NA	NA	Rheumatoid arthritis	NA	No	NA	NA	NA	0.18	NA	Some College or AA degree	Rheumatoid arthritis	NA	NA	no	no	no	yes	now	3072.23869
583	2001-2002	18651	1	16	81	Female	Non-Hispanic Black	9-11th Grade (Includes 12th grade with no diploma)	NA	19671.82998	10298.62277	NA	NA	NA	NA	NA	NA	Rheumatoid arthritis	NA	No	NA	NA	NA	NA	NA	9-11th Grade (Includes 12th grade with no diploma)	Rheumatoid arthritis	NA	NA	yes	no	yes	yes	former	2059.724555
584	2001-2002	18675	2	27	63	Female	Mexican American	College Graduate or above	NA	7630.531771	3802.592123	22.29	79.3	NA	NA	NA	NA	Rheumatoid arthritis	NA	No	NA	NA	NA	NA	NA	College Graduate or above	Rheumatoid arthritis	NA	NA	no	no	no	no	former	760.5184246
585	2001-2002	18742	2	19	76	Male	Other Hispanic	Some College or AA degree	NA	20371.52354	11049.39177	28.33	99.5	362.8	18.81	40	31.88	Rheumatoid arthritis	NA	No	NA	NA	NA	0.52	NA	Some College or AA degree	Rheumatoid arthritis	no	low_risk	no	no	no	yes	former	2209.878354
586	2001-2002	18752	2	23	61	Female	Other Race - Including Multi-Racial	Less Than 9th Grade	NA	60280.94583	30884.07917	28.68	101.2	434.2	11.97	40	11.82	Rheumatoid arthritis	NA	No	NA	NA	NA	0.43	NA	Less Than 9th Grade	Rheumatoid arthritis	no	low_risk	no	no	yes	yes	never	6176.815834
587	2001-2002	18819	1	19	46	Male	Non-Hispanic White	High School Grad/GED or Equivalent	NA	44410.31224	24436.07392	NA	100.4	291.5	11.97	42	25.07	Rheumatoid arthritis	NA	No	NA	NA	NA	0.11	NA	High School Grad/GED or Equivalent	Rheumatoid arthritis	no	low_risk	no	no	no	yes	now	4887.214783
588	2001-2002	18877	1	23	69	Female	Non-Hispanic White	9-11th Grade (Includes 12th grade with no diploma)	NA	50333.41742	23090.99016	NA	82.1	208.2	10.26	39	7.88	Rheumatoid arthritis	NA	No	NA	NA	NA	0.27	NA	9-11th Grade (Includes 12th grade with no diploma)	Rheumatoid arthritis	no	low_risk	no	no	no	no	former	4618.198033
589	2001-2002	18961	1	23	73	Female	Non-Hispanic White	High School Grad/GED or Equivalent	NA	37646.32238	23535.12958	NA	105.3	NA	NA	NA	NA	Rheumatoid arthritis	NA	No	NA	NA	NA	NA	NA	High School Grad/GED or Equivalent	Rheumatoid arthritis	NA	NA	yes	DM	no	yes	former	4707.025916
590	2001-2002	19028	1	16	85	Male	Non-Hispanic White	Less Than 9th Grade	NA	7327.710464	4641.759029	25.23	NA	303.3	11.97	45	10.75	Rheumatoid arthritis	NA	No	NA	NA	NA	1.55	NA	Less Than 9th Grade	Rheumatoid arthritis	no	low_risk	no	no	yes	yes	former	928.3518058
591	2001-2002	19036	2	28	77	Female	Non-Hispanic White	College Graduate or above	NA	29484.78618	18258.66827	19.42	81.2	327.1	10.26	44	17.37	Rheumatoid arthritis	NA	Yes	Skin (non-melanoma)	NA	NA	0.22	NA	College Graduate or above	Rheumatoid arthritis	yes	moderate_risk	no	no	yes	yes	former	3651.733655
592	2001-2002	19040	1	16	67	Female	Non-Hispanic White	9-11th Grade (Includes 12th grade with no diploma)	NA	53449.09894	27458.07982	19.65	77	255.8	8.55	40	12.9	Rheumatoid arthritis	NA	No	NA	NA	NA	1.06	NA	9-11th Grade (Includes 12th grade with no diploma)	Rheumatoid arthritis	no	low_risk	yes	no	yes	yes	now	5491.615963
593	2001-2002	19099	1	24	62	Male	Non-Hispanic Black	High School Grad/GED or Equivalent	NA	10323.61275	5321.007685	29.06	98.5	333.1	10.26	42	12.72	Rheumatoid arthritis	NA	No	NA	NA	NA	0.92	NA	High School Grad/GED or Equivalent	Rheumatoid arthritis	no	low_risk	no	DM	yes	yes	never	1064.201537
594	2001-2002	19165	1	20	51	Male	Non-Hispanic Black	Some College or AA degree	NA	15166.48887	8535.964738	31.74	108.7	410.4	10.26	40	18.63	Rheumatoid arthritis	NA	No	NA	NA	NA	0.03	NA	Some College or AA degree	Rheumatoid arthritis	no	low_risk	no	no	no	yes	former	1707.192948
595	2001-2002	19174	1	20	63	Female	Non-Hispanic Black	9-11th Grade (Includes 12th grade with no diploma)	NA	0	0	NA	NA	NA	NA	NA	NA	Rheumatoid arthritis	NA	No	NA	NA	NA	NA	NA	9-11th Grade (Includes 12th grade with no diploma)	Rheumatoid arthritis	NA	NA	yes	no	yes	NA	never	0
596	2001-2002	19192	2	20	70	Male	Non-Hispanic White	College Graduate or above	NA	0	0	NA	NA	NA	NA	NA	NA	Rheumatoid arthritis	NA	Yes	Colon	NA	NA	NA	NA	College Graduate or above	Rheumatoid arthritis	NA	NA	no	no	yes	NA	former	0
597	2001-2002	19199	1	14	55	Female	Non-Hispanic White	Some College or AA degree	NA	67820.63872	38330.57379	37.2	93.4	249.8	6.84	38	13.07	Rheumatoid arthritis	NA	No	NA	NA	NA	0.08	NA	Some College or AA degree	Rheumatoid arthritis	no	low_risk	yes	no	yes	yes	former	7666.114758
598	2001-2002	19238	2	20	52	Female	Non-Hispanic Black	9-11th Grade (Includes 12th grade with no diploma)	NA	33836.01624	18399.86635	33.17	111.1	291.5	11.97	39	6.63	Rheumatoid arthritis	NA	No	NA	NA	NA	0.57	NA	9-11th Grade (Includes 12th grade with no diploma)	Rheumatoid arthritis	no	low_risk	no	no	yes	no	never	3679.97327
599	2001-2002	19340	1	20	70	Female	Other Hispanic	9-11th Grade (Includes 12th grade with no diploma)	NA	10130.08788	5266.625728	35.8	105.8	362.8	10.26	40	9.13	Rheumatoid arthritis	NA	No	NA	NA	NA	0.59	NA	9-11th Grade (Includes 12th grade with no diploma)	Rheumatoid arthritis	no	low_risk	no	no	yes	yes	former	1053.325146
600	2001-2002	19360	1	27	53	Male	Non-Hispanic Black	9-11th Grade (Includes 12th grade with no diploma)	NA	20700.33425	12055.96651	25	97	NA	NA	NA	NA	Rheumatoid arthritis	NA	No	NA	NA	NA	NA	NA	9-11th Grade (Includes 12th grade with no diploma)	Rheumatoid arthritis	NA	NA	no	no	yes	no	now	2411.193301
601	2001-2002	19382	1	20	53	Male	Non-Hispanic Black	9-11th Grade (Includes 12th grade with no diploma)	NA	14119.99046	7593.73642	25.2	91.9	345	17.1	44	12	Rheumatoid arthritis	NA	No	NA	NA	NA	0.77	NA	9-11th Grade (Includes 12th grade with no diploma)	Rheumatoid arthritis	yes	moderate_risk	no	no	no	no	former	1518.747284
602	2001-2002	19384	2	14	75	Female	Non-Hispanic Black	9-11th Grade (Includes 12th grade with no diploma)	NA	14749.8328	7745.259115	32.9	104.3	368.8	17.1	39	16.48	Rheumatoid arthritis	NA	No	NA	NA	NA	0.47	NA	9-11th Grade (Includes 12th grade with no diploma)	Rheumatoid arthritis	no	low_risk	no	no	yes	yes	never	1549.051823
603	2001-2002	19429	1	20	78	Male	Non-Hispanic Black	Less Than 9th Grade	NA	6098.699617	3254.004844	22.26	80.1	345	10.26	45	7.52	Rheumatoid arthritis	NA	No	NA	NA	NA	2.23	NA	Less Than 9th Grade	Rheumatoid arthritis	yes	moderate_risk	no	no	yes	yes	now	650.8009688
604	2001-2002	19479	2	27	72	Female	Mexican American	Less Than 9th Grade	NA	7630.531771	3802.592123	23.54	78.5	243.9	17.1	42	22.92	Rheumatoid arthritis	NA	No	NA	NA	NA	0.32	NA	Less Than 9th Grade	Rheumatoid arthritis	no	low_risk	no	no	no	yes	never	760.5184246
605	2001-2002	19495	2	15	61	Female	Mexican American	College Graduate or above	NA	4431.559778	2208.419388	NA	NA	NA	NA	NA	NA	Rheumatoid arthritis	NA	No	NA	NA	NA	NA	NA	College Graduate or above	Rheumatoid arthritis	NA	NA	no	no	yes	no	never	441.6838776
606	2001-2002	19543	2	21	85	Female	Non-Hispanic White	High School Grad/GED or Equivalent	NA	0	0	NA	NA	NA	NA	NA	NA	Rheumatoid arthritis	NA	No	NA	NA	NA	NA	NA	High School Grad/GED or Equivalent	Rheumatoid arthritis	NA	NA	yes	no	no	NA	never	0
607	2001-2002	19545	1	27	54	Female	Non-Hispanic Black	Some College or AA degree	NA	21973.98058	12111.19999	32.97	99.4	297.4	10.26	42	11.46	Rheumatoid arthritis	NA	No	NA	NA	NA	0.67	NA	Some College or AA degree	Rheumatoid arthritis	no	low_risk	no	no	yes	yes	never	2422.239999
608	2001-2002	19584	1	14	73	Female	Non-Hispanic Black	Less Than 9th Grade	NA	14499.06348	7632.000559	37.17	NA	404.5	10.26	38	11.28	Rheumatoid arthritis	NA	No	NA	NA	NA	0.9	NA	Less Than 9th Grade	Rheumatoid arthritis	yes	NA	yes	DM	yes	yes	former	1526.400112
609	2001-2002	19613	1	23	85	Male	Non-Hispanic White	9-11th Grade (Includes 12th grade with no diploma)	NA	13175.24172	7860.651023	NA	92	428.3	11.97	40	13.79	Rheumatoid arthritis	NA	Yes	Prostate	NA	NA	0.47	NA	9-11th Grade (Includes 12th grade with no diploma)	Rheumatoid arthritis	yes	moderate_risk	yes	no	yes	yes	never	1572.130205
610	2001-2002	19643	1	15	59	Male	Non-Hispanic White	College Graduate or above	NA	68873.70733	37137.31142	31.85	111.8	374.7	13.68	44	16.66	Rheumatoid arthritis	NA	No	NA	NA	NA	0.12	NA	College Graduate or above	Rheumatoid arthritis	no	low_risk	no	no	no	yes	never	7427.462284
611	2001-2002	19789	1	23	80	Female	Non-Hispanic White	Less Than 9th Grade	NA	22228.42928	12794.91078	27.71	97.5	374.7	13.68	44	9.67	Rheumatoid arthritis	NA	No	NA	NA	NA	1.12	NA	Less Than 9th Grade	Rheumatoid arthritis	yes	moderate_risk	no	no	yes	yes	former	2558.982155
612	2001-2002	19792	2	14	40	Male	Non-Hispanic White	Some College or AA degree	NA	93486.56703	48712.96905	27.5	102	440.2	13.68	45	15.58	Rheumatoid arthritis	NA	No	NA	NA	NA	0.24	NA	Some College or AA degree	Rheumatoid arthritis	no	low_risk	no	no	no	yes	never	9742.593811
613	2001-2002	19797	1	16	44	Female	Non-Hispanic Black	9-11th Grade (Includes 12th grade with no diploma)	NA	30274.91426	14280.55453	25.7	84.2	243.9	18.81	42	12.54	Rheumatoid arthritis	NA	No	NA	NA	NA	0.05	NA	9-11th Grade (Includes 12th grade with no diploma)	Rheumatoid arthritis	no	low_risk	no	no	no	no	never	2856.110905
614	2001-2002	19798	1	21	58	Female	Non-Hispanic White	High School Grad/GED or Equivalent	NA	45914.80646	27824.78321	39.85	137	226	10.26	39	10.93	Rheumatoid arthritis	NA	No	NA	NA	NA	0.63	NA	High School Grad/GED or Equivalent	Rheumatoid arthritis	yes	moderate_risk	no	DM	yes	yes	former	5564.956641
615	2001-2002	19805	1	27	44	Male	Non-Hispanic White	Some College or AA degree	NA	95243.70022	49776.07965	37.63	128.6	362.8	20.52	45	19.34	Rheumatoid arthritis	NA	No	NA	NA	NA	0.36	NA	Some College or AA degree	Rheumatoid arthritis	no	low_risk	no	DM	no	yes	now	9955.21593
616	2001-2002	19816	2	21	49	Female	Non-Hispanic Black	Some College or AA degree	NA	23853.98579	13465.68963	31.52	104.7	273.6	11.97	40	16.3	Rheumatoid arthritis	NA	No	NA	NA	NA	0.32	NA	Some College or AA degree	Rheumatoid arthritis	no	low_risk	no	no	no	yes	never	2693.137925
617	2001-2002	19836	1	19	60	Male	Non-Hispanic White	Less Than 9th Grade	NA	52191.21867	26200.76876	29.04	108.4	356.9	10.26	42	10.93	Rheumatoid arthritis	NA	No	NA	NA	NA	1.37	NA	Less Than 9th Grade	Rheumatoid arthritis	yes	moderate_risk	yes	IFG	yes	yes	now	5240.153753
618	2001-2002	19848	1	20	66	Female	Non-Hispanic Black	9-11th Grade (Includes 12th grade with no diploma)	NA	9459.129142	4979.085651	30.02	96.9	362.8	10.26	42	5.37	Rheumatoid arthritis	NA	No	NA	NA	NA	0.99	NA	9-11th Grade (Includes 12th grade with no diploma)	Rheumatoid arthritis	yes	moderate_risk	no	DM	no	yes	never	995.8171302
619	2001-2002	19883	2	22	65	Female	Non-Hispanic Black	9-11th Grade (Includes 12th grade with no diploma)	NA	21213.39927	11028.83171	28.77	105	362.8	10.26	42	6.98	Rheumatoid arthritis	NA	No	NA	NA	NA	0.31	NA	9-11th Grade (Includes 12th grade with no diploma)	Rheumatoid arthritis	yes	high_risk	yes	no	yes	no	never	2205.766342
620	2001-2002	19936	1	20	39	Female	Non-Hispanic Black	Some College or AA degree	NA	21273.45736	9470.994422	24.26	88.5	291.5	8.55	45	10.21	Rheumatoid arthritis	NA	No	NA	NA	NA	1.18	NA	Some College or AA degree	Rheumatoid arthritis	no	low_risk	no	no	no	yes	former	1894.198884
621	2001-2002	19945	1	24	56	Male	Other Hispanic	High School Grad/GED or Equivalent	NA	66814.94242	37571.97528	NA	NA	356.9	11.97	44	13.61	Rheumatoid arthritis	NA	No	NA	NA	NA	0.08	NA	High School Grad/GED or Equivalent	Rheumatoid arthritis	no	low_risk	no	DM	yes	yes	now	7514.395056
622	2001-2002	19990	2	23	70	Female	Non-Hispanic White	9-11th Grade (Includes 12th grade with no diploma)	NA	30092.0574	19869.48435	23.39	85.7	309.3	15.39	44	10.21	Rheumatoid arthritis	NA	No	NA	NA	NA	0.22	NA	9-11th Grade (Includes 12th grade with no diploma)	Rheumatoid arthritis	yes	very_high_risk	yes	no	no	yes	now	3973.89687
623	2001-2002	20042	2	20	80	Male	Non-Hispanic White	High School Grad/GED or Equivalent	NA	18757.51092	12308.06077	42.69	131.5	333.1	11.97	44	24.36	Rheumatoid arthritis	NA	No	NA	NA	NA	0.65	NA	High School Grad/GED or Equivalent	Rheumatoid arthritis	no	low_risk	no	no	yes	yes	never	2461.612154
624	2001-2002	20115	2	17	51	Male	Non-Hispanic White	College Graduate or above	NA	60953.1248	32866.46335	35.28	116.3	327.1	17.1	42	16.48	Rheumatoid arthritis	NA	No	NA	NA	NA	0.31	NA	College Graduate or above	Rheumatoid arthritis	no	low_risk	no	IFG	no	yes	former	6573.29267
625	2001-2002	20118	2	27	53	Male	Other Hispanic	9-11th Grade (Includes 12th grade with no diploma)	NA	27962.54891	14658.02093	27.46	100.3	261.7	13.68	40	46.03	Rheumatoid arthritis	NA	No	NA	NA	NA	0.02	NA	9-11th Grade (Includes 12th grade with no diploma)	Rheumatoid arthritis	no	low_risk	no	DM	no	yes	former	2931.604186
626	2001-2002	20224	1	22	81	Female	Non-Hispanic White	High School Grad/GED or Equivalent	NA	19415.50268	11358.18446	19.73	74	267.7	10.26	43	11.28	Rheumatoid arthritis	NA	No	NA	NA	NA	0.1	NA	High School Grad/GED or Equivalent	Rheumatoid arthritis	yes	moderate_risk	no	no	yes	yes	never	2271.636892
627	2001-2002	20234	1	15	40	Female	Non-Hispanic Black	Some College or AA degree	NA	27989.94832	15563.65421	27.92	87.3	356.9	15.39	38	5.55	Rheumatoid arthritis	NA	No	NA	NA	NA	0.47	NA	Some College or AA degree	Rheumatoid arthritis	yes	very_high_risk	yes	no	yes	no	now	3112.730842
628	2001-2002	20303	2	20	62	Female	Non-Hispanic White	9-11th Grade (Includes 12th grade with no diploma)	NA	40851.61523	20929.73993	19.58	78.9	184.4	8.55	42	15.22	Rheumatoid arthritis	NA	No	NA	NA	NA	0.15	NA	9-11th Grade (Includes 12th grade with no diploma)	Rheumatoid arthritis	no	low_risk	no	no	yes	yes	now	4185.947985
629	2001-2002	20306	1	21	69	Female	Non-Hispanic Black	9-11th Grade (Includes 12th grade with no diploma)	NA	11607.36994	6034.663659	28.63	96.4	440.2	17.1	41	7.16	Rheumatoid arthritis	NA	No	NA	NA	NA	0.44	NA	9-11th Grade (Includes 12th grade with no diploma)	Rheumatoid arthritis	no	low_risk	no	DM	no	yes	now	1206.932732
630	2001-2002	20308	2	20	71	Male	Non-Hispanic Black	Less Than 9th Grade	NA	13726.07592	7234.747375	27.74	101.7	333.1	10.26	44	6.63	Rheumatoid arthritis	NA	No	NA	NA	NA	0.19	NA	Less Than 9th Grade	Rheumatoid arthritis	no	low_risk	no	no	yes	yes	former	1446.949475
631	2001-2002	20316	1	18	65	Female	Other Hispanic	Some College or AA degree	NA	53676.36601	27500.31729	38.17	122.4	362.8	10.26	39	12.36	Rheumatoid arthritis	NA	No	NA	NA	NA	0.25	NA	Some College or AA degree	Rheumatoid arthritis	no	low_risk	no	no	yes	yes	never	5500.063459
632	2001-2002	20338	2	25	54	Male	Non-Hispanic Black	Some College or AA degree	NA	20359.17288	11810.38987	37.21	113.3	368.8	13.68	42	18.63	Rheumatoid arthritis	NA	No	NA	NA	NA	0.3	NA	Some College or AA degree	Rheumatoid arthritis	no	low_risk	no	no	no	yes	never	2362.077974
633	2001-2002	20344	1	15	83	Male	Non-Hispanic White	College Graduate or above	NA	0	0	NA	NA	NA	NA	NA	NA	Rheumatoid arthritis	NA	Yes	Prostate	NA	NA	NA	NA	College Graduate or above	Rheumatoid arthritis	NA	NA	no	no	no	NA	former	0
634	2001-2002	20354	2	28	68	Male	Mexican American	9-11th Grade (Includes 12th grade with no diploma)	NA	2051.177879	1175.825085	33.45	113.5	612.6	13.68	40	14.51	Rheumatoid arthritis	NA	No	NA	NA	NA	0.46	NA	9-11th Grade (Includes 12th grade with no diploma)	Rheumatoid arthritis	yes	moderate_risk	no	IFG	yes	yes	former	235.165017
635	2001-2002	20443	2	19	56	Female	Non-Hispanic White	Some College or AA degree	NA	78579.30639	45066.68648	35.86	124.3	374.7	13.68	45	11.1	Rheumatoid arthritis	NA	No	NA	NA	NA	0.78	NA	Some College or AA degree	Rheumatoid arthritis	no	low_risk	no	no	yes	yes	never	9013.337296
636	2001-2002	20470	1	21	64	Female	Non-Hispanic White	High School Grad/GED or Equivalent	NA	35531.50088	18253.38138	42.56	126.8	404.5	10.26	40	15.94	Rheumatoid arthritis	NA	No	NA	NA	NA	0.44	NA	High School Grad/GED or Equivalent	Rheumatoid arthritis	yes	moderate_risk	yes	no	no	yes	former	3650.676276
637	2001-2002	20479	1	26	58	Male	Non-Hispanic White	9-11th Grade (Includes 12th grade with no diploma)	NA	65688.98652	35550.26388	24.71	94.8	374.7	10.26	44	13.79	Rheumatoid arthritis	NA	No	NA	NA	NA	0.12	NA	9-11th Grade (Includes 12th grade with no diploma)	Rheumatoid arthritis	no	low_risk	yes	no	yes	yes	now	7110.052777
638	2001-2002	20480	2	26	29	Female	Other Race - Including Multi-Racial	High School Grad/GED or Equivalent	NA	57371.34691	28173.25358	33.97	102.3	232	11.97	42	22.92	Rheumatoid arthritis	NA	Yes	Cervix (cervical)	Other	NA	0.38	NA	High School Grad/GED or Equivalent	Rheumatoid arthritis	no	low_risk	no	no	no	yes	now	5634.650717
639	2001-2002	20490	2	16	84	Male	Non-Hispanic White	Some College or AA degree	NA	10187.88455	6684.95424	28.78	108.8	208.2	15.39	42	10.03	Rheumatoid arthritis	NA	Yes	Kidney	Prostate	NA	0.21	NA	Some College or AA degree	Rheumatoid arthritis	yes	moderate_risk	yes	no	yes	yes	former	1336.990848
640	2001-2002	20500	1	16	82	Female	Non-Hispanic Black	Less Than 9th Grade	NA	19671.82998	10298.62277	19.26	NA	315.2	11.97	35	11.1	Rheumatoid arthritis	NA	No	NA	NA	NA	0.07	NA	Less Than 9th Grade	Rheumatoid arthritis	yes	NA	no	no	yes	yes	never	2059.724555
641	2001-2002	20520	2	20	71	Female	Non-Hispanic White	High School Grad/GED or Equivalent	NA	76875.78684	47477.24542	33.08	107	374.7	8.55	39	8.42	Rheumatoid arthritis	NA	No	NA	NA	NA	0.73	NA	High School Grad/GED or Equivalent	Rheumatoid arthritis	yes	moderate_risk	no	no	yes	yes	never	9495.449085
642	2001-2002	20530	1	20	63	Male	Non-Hispanic Black	Less Than 9th Grade	NA	7722.791864	3834.262592	33.49	114.5	392.6	15.39	42	20.24	Rheumatoid arthritis	NA	No	NA	NA	NA	0.15	NA	Less Than 9th Grade	Rheumatoid arthritis	no	low_risk	no	no	yes	yes	former	766.8525184
643	2001-2002	20549	2	19	79	Female	Non-Hispanic White	9-11th Grade (Includes 12th grade with no diploma)	NA	51856.22161	31363.51809	29.36	NA	368.8	11.97	42	9.67	Rheumatoid arthritis	NA	No	NA	NA	NA	0.51	NA	9-11th Grade (Includes 12th grade with no diploma)	Rheumatoid arthritis	yes	very_high_risk	yes	no	yes	no	never	6272.703618
644	2001-2002	20660	2	24	42	Male	Non-Hispanic Black	9-11th Grade (Includes 12th grade with no diploma)	NA	25929.58031	15560.86304	22.68	87.5	NA	NA	NA	NA	Rheumatoid arthritis	NA	No	NA	NA	NA	NA	NA	9-11th Grade (Includes 12th grade with no diploma)	Rheumatoid arthritis	NA	NA	no	no	no	no	now	3112.172608
645	2001-2002	20705	2	17	39	Female	Mexican American	Some College or AA degree	NA	16881.75668	8161.800465	27.55	89.9	279.6	13.68	42	16.48	Rheumatoid arthritis	NA	No	NA	NA	NA	0.04	NA	Some College or AA degree	Rheumatoid arthritis	no	low_risk	no	no	no	yes	former	1632.360093
646	2001-2002	20806	1	14	80	Female	Non-Hispanic White	9-11th Grade (Includes 12th grade with no diploma)	NA	0	0	NA	NA	NA	NA	NA	NA	Rheumatoid arthritis	NA	No	NA	NA	NA	NA	NA	9-11th Grade (Includes 12th grade with no diploma)	Rheumatoid arthritis	NA	NA	no	DM	yes	NA	never	0
647	2001-2002	20889	2	20	61	Male	Non-Hispanic White	Less Than 9th Grade	NA	28321.96612	17152.55416	32.67	116.5	237.9	13.68	42	15.58	Rheumatoid arthritis	NA	No	NA	NA	NA	1.26	NA	Less Than 9th Grade	Rheumatoid arthritis	no	low_risk	yes	DM	yes	yes	never	3430.510831
648	2001-2002	20933	2	27	74	Male	Mexican American	Less Than 9th Grade	NA	7286.355494	3973.036783	NA	105.9	350.9	8.55	34	14.51	Rheumatoid arthritis	NA	No	NA	NA	NA	0.01	NA	Less Than 9th Grade	Rheumatoid arthritis	yes	very_high_risk	yes	DM	yes	yes	former	794.6073566
649	2001-2002	20994	2	26	67	Female	Non-Hispanic Black	Some College or AA degree	NA	13039.05138	6826.221641	30.3	102.3	345	10.26	41	13.25	Rheumatoid arthritis	NA	Yes	Cervix (cervical)	NA	NA	0.21	NA	Some College or AA degree	Rheumatoid arthritis	no	low_risk	no	no	yes	yes	now	1365.244328
650	2003-2004	21050	2	32	69	Male	Non-Hispanic White	High School Grad/GED or Equivalent	NA	65554.82429	NA	29.54	112.2	463.9	11.97	43	11.1	Rheumatoid arthritis	NA	No	NA	NA	NA	0.25	NA	High School Grad/GED or Equivalent	Rheumatoid arthritis	no	low_risk	yes	DM	yes	yes	former	6555.482429
651	2003-2004	21059	2	36	51	Female	Non-Hispanic White	College Graduate or above	NA	104658.3206	NA	20.61	70	208.2	11.97	44	15.2	Rheumatoid arthritis	NA	No	NA	NA	NA	0.05	NA	College Graduate or above	Rheumatoid arthritis	no	low_risk	no	no	no	no	never	10465.83206
652	2003-2004	21068	2	34	57	Female	Non-Hispanic White	Less Than 9th Grade	NA	47705.71455	NA	29	104.4	416.4	10.26	43	10.7	Rheumatoid arthritis	NA	No	NA	NA	NA	0.43	NA	Less Than 9th Grade	Rheumatoid arthritis	no	low_risk	no	IFG	yes	yes	former	4770.571455
653	2003-2004	21177	1	30	43	Female	Non-Hispanic Black	Some College or AA degree	NA	26792.95818	NA	32.77	102.9	303.3	15.39	46	20.2	Rheumatoid arthritis	NA	NA	NA	NA	NA	0.42	NA	Some College or AA degree	Rheumatoid arthritis	yes	moderate_risk	yes	no	yes	yes	former	2679.295818
654	2003-2004	21213	2	42	51	Female	Non-Hispanic Black	Some College or AA degree	NA	26875.43516	NA	27.5	91.7	339	11.97	43	13.8	Rheumatoid arthritis	NA	Yes	Breast	NA	NA	0.22	NA	Some College or AA degree	Rheumatoid arthritis	no	low_risk	no	no	no	yes	never	2687.543516
655	2003-2004	21228	1	43	63	Female	Other Race - Including Multi-Racial	Some College or AA degree	NA	39684.44924	NA	18.61	79	261.7	22.23	46	18.6	Rheumatoid arthritis	NA	No	NA	NA	NA	0.06	NA	Some College or AA degree	Rheumatoid arthritis	no	low_risk	no	no	yes	no	never	3968.444924
656	2003-2004	21240	1	37	74	Female	Non-Hispanic White	Some College or AA degree	NA	39323.71395	NA	30.82	111.5	297.4	11.97	40	19.2	Rheumatoid arthritis	NA	No	NA	NA	NA	1	NA	Some College or AA degree	Rheumatoid arthritis	no	low_risk	yes	DM	no	no	former	3932.371395
657	2003-2004	21277	2	34	55	Female	Non-Hispanic White	High School Grad/GED or Equivalent	NA	40346.99537	NA	31.64	91.5	243.9	15.39	36	20.4	Rheumatoid arthritis	NA	No	NA	NA	NA	0.67	NA	High School Grad/GED or Equivalent	Rheumatoid arthritis	no	low_risk	no	no	yes	yes	now	4034.699537
658	2003-2004	21295	1	33	70	Female	Other Race - Including Multi-Racial	Less Than 9th Grade	NA	30037.56923	NA	24.37	83	190.3	8.55	42	15.4	Rheumatoid arthritis	NA	No	NA	NA	NA	0.04	NA	Less Than 9th Grade	Rheumatoid arthritis	no	low_risk	yes	DM	yes	yes	never	3003.756923
659	2003-2004	21304	2	30	64	Female	Non-Hispanic White	9-11th Grade (Includes 12th grade with no diploma)	NA	26065.0255	NA	21.37	91.9	321.2	17.1	43	18.4	Rheumatoid arthritis	NA	No	NA	NA	NA	0.35	NA	9-11th Grade (Includes 12th grade with no diploma)	Rheumatoid arthritis	no	low_risk	no	no	no	yes	now	2606.50255
660	2003-2004	21316	2	37	22	Female	Non-Hispanic Black	Some College or AA degree	NA	32978.53124	NA	31.75	99.9	249.8	8.55	42	6.8	Rheumatoid arthritis	NA	No	NA	NA	NA	0.17	NA	Some College or AA degree	Rheumatoid arthritis	no	low_risk	no	no	no	no	former	3297.853124
661	2003-2004	21329	2	31	46	Female	Non-Hispanic White	High School Grad/GED or Equivalent	NA	50346.13107	NA	62.5	150.4	315.2	11.97	38	17.6	Rheumatoid arthritis	NA	No	NA	NA	NA	0.23	NA	High School Grad/GED or Equivalent	Rheumatoid arthritis	no	low_risk	no	no	yes	yes	former	5034.613107
662	2003-2004	21331	2	38	61	Female	Mexican American	High School Grad/GED or Equivalent	NA	3921.997251	NA	NA	NA	243.9	8.55	43	11.6	Rheumatoid arthritis	NA	No	NA	NA	NA	1.7	NA	High School Grad/GED or Equivalent	Rheumatoid arthritis	no	low_risk	no	DM	no	yes	never	392.1997251
663	2003-2004	21356	2	37	36	Female	Non-Hispanic White	Some College or AA degree	NA	89748.50555	NA	26.14	95.7	226	5.13	39	4.7	Rheumatoid arthritis	NA	No	NA	NA	NA	0.52	NA	Some College or AA degree	Rheumatoid arthritis	no	low_risk	no	no	no	yes	now	8974.850555
664	2003-2004	21376	1	42	54	Male	Non-Hispanic White	Some College or AA degree	NA	107387.6467	NA	35.14	121.2	362.8	10.26	44	17.9	Rheumatoid arthritis	NA	No	NA	NA	NA	0.16	NA	Some College or AA degree	Rheumatoid arthritis	no	low_risk	no	no	no	no	former	10738.76467
665	2003-2004	21502	2	34	84	Male	Non-Hispanic White	Less Than 9th Grade	NA	23779.62058	NA	25.71	104.6	356.9	10.26	44	16.1	Rheumatoid arthritis	NA	No	NA	NA	NA	0.2	NA	Less Than 9th Grade	Rheumatoid arthritis	no	low_risk	yes	no	yes	yes	former	2377.962058
666	2003-2004	21530	1	35	85	Female	Non-Hispanic White	9-11th Grade (Includes 12th grade with no diploma)	NA	20250.89186	NA	26.99	97.5	309.3	6.84	40	10.7	Rheumatoid arthritis	NA	Yes	Skin (don't know what kind)	NA	NA	0.83	NA	9-11th Grade (Includes 12th grade with no diploma)	Rheumatoid arthritis	yes	moderate_risk	yes	no	yes	yes	former	2025.089186
667	2003-2004	21544	2	34	49	Male	Other Race - Including Multi-Racial	Some College or AA degree	NA	44074.60143	NA	19.48	79.4	226	11.97	46	10.9	Rheumatoid arthritis	NA	No	NA	NA	NA	0.07	NA	Some College or AA degree	Rheumatoid arthritis	no	low_risk	yes	no	yes	no	now	4407.460143
668	2003-2004	21589	1	33	56	Male	Mexican American	Some College or AA degree	NA	16885.59975	NA	32.16	112.6	386.6	10.26	44	10.4	Rheumatoid arthritis	NA	No	NA	NA	NA	0.53	NA	Some College or AA degree	Rheumatoid arthritis	no	low_risk	no	no	no	yes	now	1688.559975
669	2003-2004	21610	1	40	75	Male	Other Race - Including Multi-Racial	Some College or AA degree	NA	29774.42857	NA	21.77	83.5	339	10.26	30	17	Rheumatoid arthritis	NA	No	NA	NA	NA	0.14	NA	Some College or AA degree	Rheumatoid arthritis	yes	high_risk	yes	DM	yes	yes	never	2977.442857
670	2003-2004	21623	2	39	85	Female	Non-Hispanic White	Less Than 9th Grade	NA	23572.41186	NA	30.12	106.6	594.8	11.97	43	19.2	Rheumatoid arthritis	NA	No	NA	NA	NA	0.55	NA	Less Than 9th Grade	Rheumatoid arthritis	yes	very_high_risk	yes	DM	yes	yes	former	2357.241186
671	2003-2004	21643	1	38	62	Female	Mexican American	Less Than 9th Grade	NA	4348.459361	NA	31.96	109.9	356.9	11.97	38	8.8	Rheumatoid arthritis	NA	No	NA	NA	NA	2.68	NA	Less Than 9th Grade	Rheumatoid arthritis	no	low_risk	no	no	yes	no	never	434.8459361
672	2003-2004	21655	2	30	82	Male	Non-Hispanic White	Some College or AA degree	NA	9936.931225	NA	NA	NA	404.5	13.68	38	11.1	Rheumatoid arthritis	NA	Yes	Skin (non-melanoma)	NA	NA	0.6	NA	Some College or AA degree	Rheumatoid arthritis	yes	moderate_risk	yes	DM	yes	yes	never	993.6931225
673	2003-2004	21889	2	33	72	Female	Non-Hispanic White	High School Grad/GED or Equivalent	NA	47749.42354	NA	34.66	112.3	422.3	1.71	37	12.7	Rheumatoid arthritis	NA	No	NA	NA	NA	0.28	NA	High School Grad/GED or Equivalent	Rheumatoid arthritis	yes	moderate_risk	no	no	yes	yes	never	4774.942354
674	2003-2004	21894	2	37	73	Female	Non-Hispanic Black	9-11th Grade (Includes 12th grade with no diploma)	NA	20838.42312	NA	39.54	NA	261.7	11.97	38	10.4	Rheumatoid arthritis	NA	No	NA	NA	NA	0.52	NA	9-11th Grade (Includes 12th grade with no diploma)	Rheumatoid arthritis	no	low_risk	no	DM	yes	yes	never	2083.842312
675	2003-2004	21898	1	34	67	Female	Mexican American	Some College or AA degree	NA	4168.151999	NA	37.06	105.2	386.6	10.26	43	10.9	Rheumatoid arthritis	NA	No	NA	NA	NA	0.42	NA	Some College or AA degree	Rheumatoid arthritis	no	low_risk	no	no	yes	yes	never	416.8151999
676	2003-2004	21909	1	33	85	Female	Non-Hispanic White	High School Grad/GED or Equivalent	NA	19089.34711	NA	27.08	89.2	297.4	11.97	44	18.8	Rheumatoid arthritis	NA	No	NA	NA	NA	0.2	NA	High School Grad/GED or Equivalent	Rheumatoid arthritis	yes	high_risk	yes	IFG	yes	yes	never	1908.934711
677	2003-2004	21910	1	31	57	Male	Non-Hispanic White	9-11th Grade (Includes 12th grade with no diploma)	NA	114906.6082	NA	30.94	112.2	362.8	11.97	47	14.9	Rheumatoid arthritis	NA	Yes	Skin (non-melanoma)	NA	NA	0.33	NA	9-11th Grade (Includes 12th grade with no diploma)	Rheumatoid arthritis	no	low_risk	no	no	yes	yes	former	11490.66082
678	2003-2004	21922	1	35	66	Female	Other Hispanic	Less Than 9th Grade	NA	25921.89226	NA	23.15	88.3	190.3	8.55	38	8.1	Rheumatoid arthritis	NA	No	NA	NA	NA	0.96	NA	Less Than 9th Grade	Rheumatoid arthritis	yes	high_risk	no	no	yes	no	never	2592.189226
679	2003-2004	21926	1	29	36	Female	Non-Hispanic White	High School Grad/GED or Equivalent	NA	71805.22634	NA	24.96	83.9	261.7	10.26	41	8.6	Rheumatoid arthritis	NA	No	NA	NA	NA	0.11	NA	High School Grad/GED or Equivalent	Rheumatoid arthritis	no	low_risk	yes	no	yes	yes	now	7180.522634
680	2003-2004	22011	2	40	62	Female	Mexican American	9-11th Grade (Includes 12th grade with no diploma)	NA	3357.92197	NA	25.38	89.9	297.4	13.68	36	10.4	Rheumatoid arthritis	NA	No	NA	NA	NA	1.24	NA	9-11th Grade (Includes 12th grade with no diploma)	Rheumatoid arthritis	no	low_risk	no	no	yes	no	never	335.792197
681	2003-2004	22048	1	37	71	Female	Non-Hispanic White	9-11th Grade (Includes 12th grade with no diploma)	NA	54416.5938	NA	22.34	89.5	237.9	10.26	44	17.6	Rheumatoid arthritis	NA	No	NA	NA	NA	0.05	NA	9-11th Grade (Includes 12th grade with no diploma)	Rheumatoid arthritis	yes	high_risk	yes	no	no	yes	never	5441.65938
682	2003-2004	22067	2	42	46	Female	Mexican American	High School Grad/GED or Equivalent	NA	18041.14163	NA	55.1	NA	339	10.26	41	7	Rheumatoid arthritis	NA	No	NA	NA	NA	2.27	NA	High School Grad/GED or Equivalent	Rheumatoid arthritis	yes	moderate_risk	no	no	no	yes	never	1804.114163
683	2003-2004	22090	2	42	52	Female	Non-Hispanic Black	9-11th Grade (Includes 12th grade with no diploma)	NA	30396.3773	NA	53.45	141.8	NA	NA	NA	NA	Rheumatoid arthritis	NA	No	NA	NA	NA	NA	NA	9-11th Grade (Includes 12th grade with no diploma)	Rheumatoid arthritis	NA	NA	yes	no	yes	yes	never	3039.63773
684	2003-2004	22122	2	34	72	Male	Non-Hispanic White	High School Grad/GED or Equivalent	NA	40233.32344	NA	30.2	99.9	362.8	29.07	44	16.5	Rheumatoid arthritis	NA	No	NA	NA	NA	0.19	NA	High School Grad/GED or Equivalent	Rheumatoid arthritis	no	low_risk	no	no	yes	yes	never	4023.332344
685	2003-2004	22149	2	30	59	Female	Non-Hispanic White	High School Grad/GED or Equivalent	NA	68985.00029	NA	40.43	116.8	321.2	10.26	40	10.4	Rheumatoid arthritis	NA	No	NA	NA	NA	0.21	NA	High School Grad/GED or Equivalent	Rheumatoid arthritis	no	low_risk	no	DM	yes	yes	never	6898.500029
686	2003-2004	22165	2	34	50	Male	Non-Hispanic White	Some College or AA degree	NA	104348.9119	NA	24.74	100.4	303.3	11.97	41	12.4	Rheumatoid arthritis	NA	No	NA	NA	NA	0.07	NA	Some College or AA degree	Rheumatoid arthritis	yes	moderate_risk	no	DM	yes	no	now	10434.89119
687	2003-2004	22253	1	33	78	Male	Non-Hispanic White	Some College or AA degree	NA	33165.23781	NA	33.64	120.4	428.3	13.68	37	12.7	Rheumatoid arthritis	NA	No	NA	NA	NA	0.23	NA	Some College or AA degree	Rheumatoid arthritis	no	low_risk	no	no	yes	no	former	3316.523781
688	2003-2004	22267	1	43	60	Female	Mexican American	Less Than 9th Grade	NA	3073.614096	NA	31.21	98.3	291.5	13.68	39	12.2	Rheumatoid arthritis	NA	No	NA	NA	NA	0.28	NA	Less Than 9th Grade	Rheumatoid arthritis	yes	moderate_risk	no	DM	yes	yes	never	307.3614096
689	2003-2004	22270	2	35	68	Male	Non-Hispanic Black	Some College or AA degree	NA	15287.25298	NA	34.57	120.4	559.1	8.55	38	12.2	Rheumatoid arthritis	NA	No	NA	NA	NA	1.16	NA	Some College or AA degree	Rheumatoid arthritis	no	low_risk	no	no	yes	yes	former	1528.725298
690	2003-2004	22278	2	42	71	Male	Non-Hispanic Black	Less Than 9th Grade	NA	11897.91366	NA	22.3	89.2	446.1	8.55	40	8.6	Rheumatoid arthritis	NA	No	NA	NA	NA	0.41	NA	Less Than 9th Grade	Rheumatoid arthritis	no	low_risk	no	no	yes	no	now	1189.791366
691	2003-2004	22312	1	32	76	Male	Non-Hispanic White	Less Than 9th Grade	NA	15460.09965	NA	25.68	94.5	374.7	35.91	43	15.2	Rheumatoid arthritis	NA	No	NA	NA	NA	0.09	NA	Less Than 9th Grade	Rheumatoid arthritis	yes	moderate_risk	yes	IFG	no	yes	former	1546.009965
692	2003-2004	22350	2	31	78	Male	Non-Hispanic White	9-11th Grade (Includes 12th grade with no diploma)	NA	13360.37216	NA	24.03	93.4	220.1	15.39	46	14.3	Rheumatoid arthritis	NA	Yes	Colon	NA	NA	0.03	NA	9-11th Grade (Includes 12th grade with no diploma)	Rheumatoid arthritis	yes	moderate_risk	yes	no	no	no	former	1336.037216
693	2003-2004	22404	2	30	42	Female	Non-Hispanic White	College Graduate or above	NA	93751.04521	NA	29.17	93.8	220.1	11.97	36	12.4	Rheumatoid arthritis	NA	No	NA	NA	NA	0.11	NA	College Graduate or above	Rheumatoid arthritis	no	low_risk	no	no	no	yes	former	9375.104521
694	2003-2004	22417	1	42	85	Female	Non-Hispanic Black	Some College or AA degree	NA	32951.47509	NA	41.19	NA	NA	NA	NA	NA	Rheumatoid arthritis	NA	Yes	Breast	NA	NA	NA	NA	Some College or AA degree	Rheumatoid arthritis	NA	NA	yes	no	yes	no	never	3295.147509
695	2003-2004	22457	1	41	78	Female	Non-Hispanic Black	Less Than 9th Grade	NA	16239.63072	NA	NA	NA	190.3	10.26	39	11.8	Rheumatoid arthritis	NA	No	NA	NA	NA	5.15	NA	Less Than 9th Grade	Rheumatoid arthritis	NA	NA	no	IFG	yes	yes	never	1623.963072
696	2003-2004	22475	2	36	65	Female	Non-Hispanic Black	Less Than 9th Grade	NA	18390.01212	NA	38.04	99.4	333.1	11.97	39	12.2	Rheumatoid arthritis	NA	No	NA	NA	NA	0.69	NA	Less Than 9th Grade	Rheumatoid arthritis	no	low_risk	no	no	yes	yes	former	1839.001212
697	2003-2004	22504	2	42	26	Female	Non-Hispanic White	High School Grad/GED or Equivalent	NA	6600.463184	NA	25.73	84.1	214.1	10.26	35	19.5	Rheumatoid arthritis	NA	No	NA	NA	NA	0.77	NA	High School Grad/GED or Equivalent	Rheumatoid arthritis	no	low_risk	no	NA	no	yes	former	660.0463184
698	2003-2004	22546	1	36	75	Female	Non-Hispanic Black	9-11th Grade (Includes 12th grade with no diploma)	NA	18497.38653	NA	22.42	75.4	130.9	10.26	40	15.6	Rheumatoid arthritis	NA	No	NA	NA	NA	0.15	NA	9-11th Grade (Includes 12th grade with no diploma)	Rheumatoid arthritis	no	low_risk	no	no	yes	yes	never	1849.738653
699	2003-2004	22561	2	42	37	Female	Non-Hispanic Black	Some College or AA degree	NA	34295.93783	NA	39.51	110	297.4	6.84	36	9.7	Rheumatoid arthritis	NA	No	NA	NA	NA	1.26	NA	Some College or AA degree	Rheumatoid arthritis	no	low_risk	yes	no	yes	yes	never	3429.593783
700	2003-2004	22598	2	31	76	Female	Non-Hispanic White	9-11th Grade (Includes 12th grade with no diploma)	NA	42282.82303	NA	27.8	111.2	469.9	10.26	40	24.9	Rheumatoid arthritis	NA	Yes	Thyroid	NA	NA	0.42	NA	9-11th Grade (Includes 12th grade with no diploma)	Rheumatoid arthritis	no	low_risk	yes	IFG	yes	yes	former	4228.282303
701	2003-2004	22604	2	38	61	Female	Mexican American	Less Than 9th Grade	NA	4702.397114	NA	31.1	107.3	208.2	11.97	39	21	Rheumatoid arthritis	NA	No	NA	NA	NA	2.04	NA	Less Than 9th Grade	Rheumatoid arthritis	yes	moderate_risk	no	DM	yes	yes	now	470.2397114
702	2003-2004	22726	2	40	63	Male	Mexican American	Less Than 9th Grade	NA	5039.894855	NA	27.08	102	386.6	15.39	44	16.1	Rheumatoid arthritis	NA	No	NA	NA	NA	0.33	NA	Less Than 9th Grade	Rheumatoid arthritis	no	low_risk	no	no	no	yes	former	503.9894855
703	2003-2004	22754	2	32	49	Female	Other Race - Including Multi-Racial	Less Than 9th Grade	NA	62775.17525	NA	25.22	98.6	184.4	15.39	42	15.2	Rheumatoid arthritis	NA	No	NA	NA	NA	0.1	NA	Less Than 9th Grade	Rheumatoid arthritis	no	low_risk	no	IFG	no	yes	now	6277.517525
704	2003-2004	22801	2	38	85	Female	Mexican American	Less Than 9th Grade	NA	5004.483913	NA	30.39	98.3	321.2	6.84	43	14.9	Rheumatoid arthritis	NA	No	NA	NA	NA	0.21	NA	Less Than 9th Grade	Rheumatoid arthritis	no	low_risk	no	no	no	yes	never	500.4483913
705	2003-2004	22921	2	42	80	Male	Mexican American	Less Than 9th Grade	NA	2534.317967	NA	24.62	101.2	398.5	8.55	44	14.9	Rheumatoid arthritis	NA	No	NA	NA	NA	0.06	NA	Less Than 9th Grade	Rheumatoid arthritis	yes	moderate_risk	yes	DM	yes	yes	former	253.4317967
706	2003-2004	22945	1	43	71	Male	Other Race - Including Multi-Racial	College Graduate or above	NA	9540.735224	NA	29.1	101.3	422.3	29.07	45	33	Rheumatoid arthritis	NA	No	NA	NA	NA	0.07	NA	College Graduate or above	Rheumatoid arthritis	no	low_risk	no	IFG	yes	yes	former	954.0735224
707	2003-2004	22987	2	31	35	Female	Non-Hispanic White	High School Grad/GED or Equivalent	NA	56478.78442	NA	29.89	101	261.7	8.55	43	19	Rheumatoid arthritis	NA	No	NA	NA	NA	0.3	NA	High School Grad/GED or Equivalent	Rheumatoid arthritis	yes	moderate_risk	no	no	no	yes	now	5647.878442
708	2003-2004	23032	1	41	51	Male	Non-Hispanic Black	9-11th Grade (Includes 12th grade with no diploma)	NA	26199.70206	NA	30.04	106.3	321.2	6.84	42	14.1	Rheumatoid arthritis	NA	No	NA	NA	NA	1.37	NA	9-11th Grade (Includes 12th grade with no diploma)	Rheumatoid arthritis	no	low_risk	yes	IFG	yes	no	former	2619.970206
709	2003-2004	23039	1	30	68	Female	Non-Hispanic Black	Less Than 9th Grade	NA	13349.36939	NA	24.06	86.5	297.4	11.97	45	16.8	Rheumatoid arthritis	NA	Yes	Other	NA	NA	0.18	NA	Less Than 9th Grade	Rheumatoid arthritis	no	low_risk	yes	no	yes	yes	former	1334.936939
710	2003-2004	23043	2	30	81	Male	Non-Hispanic White	Some College or AA degree	NA	16438.25103	NA	27.18	112.6	440.2	10.26	41	13.6	Rheumatoid arthritis	NA	Yes	Kidney	NA	NA	0.38	NA	Some College or AA degree	Rheumatoid arthritis	yes	moderate_risk	no	DM	yes	yes	former	1643.825103
711	2003-2004	23086	1	32	85	Female	Non-Hispanic White	High School Grad/GED or Equivalent	NA	25704.12403	NA	28.8	99.8	446.1	10.26	36	18.1	Rheumatoid arthritis	NA	No	NA	NA	NA	0.13	NA	High School Grad/GED or Equivalent	Rheumatoid arthritis	yes	high_risk	yes	no	no	no	never	2570.412403
712	2003-2004	23225	2	37	73	Male	Non-Hispanic White	9-11th Grade (Includes 12th grade with no diploma)	NA	37096.06532	NA	24.21	95.7	541.3	23.94	44	24.4	Rheumatoid arthritis	NA	Yes	Melanoma	NA	NA	0.16	NA	9-11th Grade (Includes 12th grade with no diploma)	Rheumatoid arthritis	yes	moderate_risk	no	IFG	yes	yes	never	3709.606532
713	2003-2004	23232	2	31	78	Male	Non-Hispanic White	9-11th Grade (Includes 12th grade with no diploma)	NA	36528.48395	NA	24.32	NA	NA	NA	NA	NA	Rheumatoid arthritis	NA	No	NA	NA	NA	NA	NA	9-11th Grade (Includes 12th grade with no diploma)	Rheumatoid arthritis	NA	NA	no	no	yes	no	never	3652.848395
714	2003-2004	23276	2	34	33	Male	Non-Hispanic White	High School Grad/GED or Equivalent	NA	53028.12128	NA	27.02	102	410.4	6.84	44	13.8	Rheumatoid arthritis	NA	No	NA	NA	NA	3.18	NA	High School Grad/GED or Equivalent	Rheumatoid arthritis	no	low_risk	no	no	no	yes	now	5302.812128
715	2003-2004	23293	2	39	44	Male	Non-Hispanic White	Some College or AA degree	NA	100220.2814	NA	34.87	117.5	511.5	10.26	40	14.5	Rheumatoid arthritis	NA	Yes	Esophagus (esophageal)	NA	NA	0.68	NA	Some College or AA degree	Rheumatoid arthritis	no	low_risk	no	no	no	yes	now	10022.02814
716	2003-2004	23303	1	34	74	Male	Mexican American	Less Than 9th Grade	NA	4363.44899	NA	22.05	90.8	440.2	15.39	39	17.2	Rheumatoid arthritis	NA	No	NA	NA	NA	0.08	NA	Less Than 9th Grade	Rheumatoid arthritis	no	low_risk	no	IFG	yes	yes	never	436.344899
717	2003-2004	23368	1	38	57	Male	Non-Hispanic Black	College Graduate or above	NA	26787.72388	NA	43.92	137	422.3	10.26	44	12.4	Rheumatoid arthritis	NA	No	NA	NA	NA	1.26	NA	College Graduate or above	Rheumatoid arthritis	no	low_risk	no	no	no	yes	former	2678.772388
718	2003-2004	23427	2	33	66	Female	Non-Hispanic Black	9-11th Grade (Includes 12th grade with no diploma)	NA	14853.62347	NA	21.23	84.7	NA	NA	NA	NA	Rheumatoid arthritis	NA	Yes	Ovary (ovarian)	NA	NA	NA	NA	9-11th Grade (Includes 12th grade with no diploma)	Rheumatoid arthritis	yes	NA	no	no	yes	no	now	1485.362347
719	2003-2004	23476	1	34	80	Female	Mexican American	Less Than 9th Grade	NA	5571.899012	NA	33.6	108	309.3	11.97	36	12.7	Rheumatoid arthritis	NA	No	NA	NA	NA	0.08	NA	Less Than 9th Grade	Rheumatoid arthritis	yes	moderate_risk	no	DM	yes	no	former	557.1899012
720	2003-2004	23675	1	41	63	Female	Non-Hispanic Black	High School Grad/GED or Equivalent	NA	13343.0013	NA	36.37	102.3	279.6	5.13	39	11.1	Rheumatoid arthritis	NA	No	NA	NA	NA	0.08	NA	High School Grad/GED or Equivalent	Rheumatoid arthritis	no	low_risk	yes	DM	yes	yes	never	1334.30013
721	2003-2004	23698	2	30	55	Male	Non-Hispanic White	High School Grad/GED or Equivalent	NA	77003.33203	NA	30.96	110	392.6	15.39	44	21	Rheumatoid arthritis	NA	No	NA	NA	NA	0.06	NA	High School Grad/GED or Equivalent	Rheumatoid arthritis	no	low_risk	yes	no	yes	no	former	7700.333203
722	2003-2004	23816	2	39	62	Female	Non-Hispanic Black	Some College or AA degree	NA	15232.41477	NA	36.75	108.5	NA	NA	NA	NA	Rheumatoid arthritis	NA	No	NA	NA	NA	NA	NA	Some College or AA degree	Rheumatoid arthritis	NA	NA	yes	DM	yes	yes	former	1523.241477
723	2003-2004	23829	1	36	37	Female	Non-Hispanic Black	9-11th Grade (Includes 12th grade with no diploma)	NA	36823.29807	NA	32.57	94.3	220.1	8.55	39	5	Rheumatoid arthritis	NA	No	NA	NA	NA	0.04	NA	9-11th Grade (Includes 12th grade with no diploma)	Rheumatoid arthritis	no	low_risk	no	no	yes	yes	former	3682.329807
724	2003-2004	23831	2	30	81	Female	Non-Hispanic White	Some College or AA degree	NA	22957.07373	NA	24.11	NA	232	13.68	37	13.4	Rheumatoid arthritis	NA	Yes	Colon	Skin (non-melanoma)	NA	1.27	NA	Some College or AA degree	Rheumatoid arthritis	no	low_risk	no	no	yes	yes	former	2295.707373
725	2003-2004	23850	2	38	43	Female	Mexican American	High School Grad/GED or Equivalent	NA	26687.79448	NA	28.15	85.5	333.1	8.55	44	9.5	Rheumatoid arthritis	NA	No	NA	NA	NA	0.3	NA	High School Grad/GED or Equivalent	Rheumatoid arthritis	no	low_risk	no	no	yes	yes	never	2668.779448
726	2003-2004	23879	1	37	66	Female	Non-Hispanic White	Some College or AA degree	NA	59014.56674	NA	35.66	116.2	380.7	10.26	46	10	Rheumatoid arthritis	NA	No	NA	NA	NA	0.33	NA	Some College or AA degree	Rheumatoid arthritis	yes	moderate_risk	yes	DM	yes	yes	former	5901.456674
727	2003-2004	23882	2	31	52	Male	Non-Hispanic White	9-11th Grade (Includes 12th grade with no diploma)	NA	101681.5857	NA	25.28	103.5	392.6	13.68	43	13.8	Rheumatoid arthritis	NA	No	NA	NA	NA	0.12	NA	9-11th Grade (Includes 12th grade with no diploma)	Rheumatoid arthritis	no	low_risk	no	IFG	no	yes	former	10168.15857
728	2003-2004	23924	1	42	71	Male	Mexican American	Less Than 9th Grade	NA	2285.516176	NA	32.62	117.8	440.2	11.97	38	10.2	Rheumatoid arthritis	NA	No	NA	NA	NA	0.4	NA	Less Than 9th Grade	Rheumatoid arthritis	no	low_risk	no	no	no	yes	now	228.5516176
729	2003-2004	24005	1	31	59	Male	Non-Hispanic White	Some College or AA degree	NA	42403.25635	NA	20.17	81	208.2	11.97	41	11.5	Rheumatoid arthritis	NA	No	NA	NA	NA	0.53	NA	Some College or AA degree	Rheumatoid arthritis	no	low_risk	no	no	yes	no	now	4240.325635
730	2003-2004	24047	2	36	54	Male	Non-Hispanic White	College Graduate or above	NA	119658.0204	NA	30.54	110.5	356.9	15.39	46	20.2	Rheumatoid arthritis	NA	No	NA	NA	NA	0.23	NA	College Graduate or above	Rheumatoid arthritis	no	low_risk	no	no	no	yes	former	11965.80204
731	2003-2004	24165	2	34	65	Female	Non-Hispanic White	High School Grad/GED or Equivalent	NA	64081.06378	NA	24.26	93	434.2	18.81	43	15.8	Rheumatoid arthritis	NA	NA	NA	NA	NA	0.06	NA	High School Grad/GED or Equivalent	Rheumatoid arthritis	yes	moderate_risk	no	DM	yes	yes	former	6408.106378
732	2003-2004	24176	1	38	42	Male	Non-Hispanic Black	College Graduate or above	NA	26787.72388	NA	27.36	92.4	345	18.81	38	7.7	Rheumatoid arthritis	NA	No	NA	NA	NA	2.46	NA	College Graduate or above	Rheumatoid arthritis	no	low_risk	no	no	no	no	never	2678.772388
733	2003-2004	24193	1	36	66	Female	Non-Hispanic Black	High School Grad/GED or Equivalent	NA	14080.08494	NA	37.68	121	458	13.68	36	13.1	Rheumatoid arthritis	NA	No	NA	NA	NA	0.5	NA	High School Grad/GED or Equivalent	Rheumatoid arthritis	yes	high_risk	no	no	yes	no	now	1408.008494
734	2003-2004	24207	1	31	60	Male	Non-Hispanic White	Some College or AA degree	NA	30830.82571	NA	23.02	92.6	404.5	34.2	47	25.4	Rheumatoid arthritis	NA	No	NA	NA	NA	0.29	NA	Some College or AA degree	Rheumatoid arthritis	no	low_risk	no	DM	yes	yes	former	3083.082571
735	2003-2004	24243	2	34	52	Male	Other Race - Including Multi-Racial	Some College or AA degree	NA	38925.73453	NA	22.61	88.2	392.6	22.23	39	28.3	Rheumatoid arthritis	NA	No	NA	NA	NA	0.37	NA	Some College or AA degree	Rheumatoid arthritis	no	low_risk	no	no	no	yes	now	3892.573453
736	2003-2004	24245	1	36	55	Female	Non-Hispanic Black	Some College or AA degree	NA	29403.51114	NA	30.26	97.2	172.5	6.84	38	10.6	Rheumatoid arthritis	NA	No	NA	NA	NA	0.13	NA	Some College or AA degree	Rheumatoid arthritis	no	low_risk	no	no	yes	yes	never	2940.351114
737	2003-2004	24330	1	34	72	Male	Mexican American	Less Than 9th Grade	NA	3409.928096	NA	26.35	106	345	11.97	41	13.4	Rheumatoid arthritis	NA	No	NA	NA	NA	1.49	NA	Less Than 9th Grade	Rheumatoid arthritis	yes	moderate_risk	no	no	yes	yes	now	340.9928096
738	2003-2004	24341	2	37	43	Male	Non-Hispanic White	High School Grad/GED or Equivalent	NA	106423.0813	NA	41.68	NA	NA	NA	NA	NA	Rheumatoid arthritis	NA	No	NA	NA	NA	NA	NA	High School Grad/GED or Equivalent	Rheumatoid arthritis	NA	NA	no	DM	yes	no	now	10642.30813
739	2003-2004	24380	1	35	77	Female	Non-Hispanic White	College Graduate or above	NA	48663.58692	NA	25.6	96.1	350.9	11.97	41	8.1	Rheumatoid arthritis	NA	Yes	Breast	NA	NA	0.43	NA	College Graduate or above	Rheumatoid arthritis	no	low_risk	no	DM	yes	yes	never	4866.358692
740	2003-2004	24381	2	43	51	Female	Mexican American	9-11th Grade (Includes 12th grade with no diploma)	NA	14501.80535	NA	30.98	108.2	297.4	10.26	44	11.8	Rheumatoid arthritis	NA	No	NA	NA	NA	0.44	NA	9-11th Grade (Includes 12th grade with no diploma)	Rheumatoid arthritis	no	low_risk	no	no	no	yes	now	1450.180535
741	2003-2004	24438	1	39	54	Male	Non-Hispanic White	High School Grad/GED or Equivalent	NA	88162.2512	NA	29.73	110.5	469.9	13.68	46	11.5	Rheumatoid arthritis	NA	No	NA	NA	NA	0.08	NA	High School Grad/GED or Equivalent	Rheumatoid arthritis	no	low_risk	no	no	yes	yes	former	8816.22512
742	2003-2004	24500	2	30	66	Male	Non-Hispanic Black	High School Grad/GED or Equivalent	NA	12375.91145	NA	37.23	122.5	577	10.26	39	9.7	Rheumatoid arthritis	NA	No	NA	NA	NA	0.53	NA	High School Grad/GED or Equivalent	Rheumatoid arthritis	yes	high_risk	yes	DM	yes	yes	never	1237.591145
743	2003-2004	24504	1	33	72	Male	Mexican American	Less Than 9th Grade	NA	7481.175172	NA	26.79	103	392.6	15.39	44	21.9	Rheumatoid arthritis	NA	No	NA	NA	NA	0.36	NA	Less Than 9th Grade	Rheumatoid arthritis	no	low_risk	no	no	no	yes	former	748.1175172
744	2003-2004	24511	2	35	49	Female	Other Race - Including Multi-Racial	College Graduate or above	NA	107288.7306	NA	20.01	75.2	237.9	11.97	47	14.1	Rheumatoid arthritis	NA	No	NA	NA	NA	1.01	NA	College Graduate or above	Rheumatoid arthritis	no	low_risk	no	no	no	yes	now	10728.87306
745	2003-2004	24529	1	32	50	Female	Non-Hispanic Black	High School Grad/GED or Equivalent	NA	31834.09412	NA	18.77	68	208.2	13.68	44	17	Rheumatoid arthritis	NA	No	NA	NA	NA	0.01	NA	High School Grad/GED or Equivalent	Rheumatoid arthritis	no	low_risk	no	no	no	no	never	3183.409412
746	2003-2004	24583	1	42	63	Female	Non-Hispanic White	High School Grad/GED or Equivalent	NA	92618.37506	NA	26.03	100.7	160.6	11.97	44	12.9	Rheumatoid arthritis	NA	Yes	Breast	NA	NA	0.38	NA	High School Grad/GED or Equivalent	Rheumatoid arthritis	no	low_risk	yes	no	no	yes	now	9261.837506
747	2003-2004	24605	2	36	40	Female	Non-Hispanic Black	Some College or AA degree	NA	36443.37549	NA	51.67	116.5	333.1	11.97	33	14.9	Rheumatoid arthritis	NA	No	NA	NA	NA	2.52	NA	Some College or AA degree	Rheumatoid arthritis	no	low_risk	no	no	no	no	never	3644.337549
748	2003-2004	24676	2	32	37	Female	Mexican American	High School Grad/GED or Equivalent	NA	35579.9159	NA	42.65	110.4	273.6	10.26	39	9.1	Rheumatoid arthritis	NA	No	NA	NA	NA	0.59	NA	High School Grad/GED or Equivalent	Rheumatoid arthritis	no	low_risk	no	no	no	yes	now	3557.99159
749	2003-2004	24719	1	41	31	Female	Non-Hispanic Black	Some College or AA degree	NA	38687.52518	NA	35.29	118.2	386.6	15.39	38	8.6	Rheumatoid arthritis	NA	No	NA	NA	NA	0.2	NA	Some College or AA degree	Rheumatoid arthritis	no	low_risk	no	no	yes	yes	now	3868.752518
750	2003-2004	24731	2	39	56	Female	Non-Hispanic Black	Some College or AA degree	NA	29097.57954	NA	27.48	88.6	517.5	10.26	39	9.7	Rheumatoid arthritis	NA	No	NA	NA	NA	1.19	NA	Some College or AA degree	Rheumatoid arthritis	no	low_risk	no	DM	yes	yes	former	2909.757954
751	2003-2004	24733	2	34	48	Female	Other Hispanic	High School Grad/GED or Equivalent	NA	53754.94882	NA	30.27	94.5	297.4	8.55	44	14.3	Rheumatoid arthritis	NA	No	NA	NA	NA	0.16	NA	High School Grad/GED or Equivalent	Rheumatoid arthritis	no	low_risk	yes	no	no	yes	now	5375.494882
752	2003-2004	24739	1	41	71	Male	Non-Hispanic White	College Graduate or above	NA	32611.44264	NA	29.28	112.1	475.8	22.23	49	21.1	Rheumatoid arthritis	NA	Yes	Skin (non-melanoma)	NA	NA	0.11	NA	College Graduate or above	Rheumatoid arthritis	no	low_risk	yes	no	yes	yes	former	3261.144264
753	2003-2004	24757	1	30	82	Female	Non-Hispanic White	9-11th Grade (Includes 12th grade with no diploma)	NA	20274.46812	NA	31.02	105	309.3	11.97	40	30.6	Rheumatoid arthritis	NA	No	NA	NA	NA	1.31	NA	9-11th Grade (Includes 12th grade with no diploma)	Rheumatoid arthritis	yes	moderate_risk	no	no	yes	yes	former	2027.446812
754	2003-2004	24787	2	37	65	Female	Non-Hispanic Black	9-11th Grade (Includes 12th grade with no diploma)	NA	14730.15212	NA	39.31	127	345	8.55	38	9.7	Rheumatoid arthritis	NA	No	NA	NA	NA	0.73	NA	9-11th Grade (Includes 12th grade with no diploma)	Rheumatoid arthritis	no	low_risk	yes	no	yes	yes	former	1473.015212
755	2003-2004	24832	1	38	32	Female	Mexican American	College Graduate or above	NA	0	NA	NA	NA	NA	NA	NA	NA	Rheumatoid arthritis	NA	Yes	Ovary (ovarian)	NA	NA	NA	NA	College Graduate or above	Rheumatoid arthritis	NA	NA	no	no	yes	NA	now	0
756	2003-2004	24849	1	30	37	Male	Non-Hispanic Black	High School Grad/GED or Equivalent	NA	26512.78221	NA	23.16	78.5	267.7	10.26	43	21.1	Rheumatoid arthritis	NA	No	NA	NA	NA	0.09	NA	High School Grad/GED or Equivalent	Rheumatoid arthritis	no	low_risk	no	no	yes	yes	former	2651.278221
757	2003-2004	24850	1	41	48	Female	Non-Hispanic Black	College Graduate or above	NA	25488.34493	NA	28.62	88.4	261.7	6.84	43	9.1	Rheumatoid arthritis	NA	No	NA	NA	NA	0.7	NA	College Graduate or above	Rheumatoid arthritis	no	low_risk	no	no	no	no	never	2548.834493
758	2003-2004	24854	1	35	85	Female	Non-Hispanic Black	Less Than 9th Grade	NA	20599.316	NA	31.62	101.2	297.4	10.26	43	11.1	Rheumatoid arthritis	NA	No	NA	NA	NA	0.09	NA	Less Than 9th Grade	Rheumatoid arthritis	no	low_risk	no	no	no	yes	never	2059.9316
759	2003-2004	24871	2	35	69	Female	Non-Hispanic Black	Less Than 9th Grade	NA	13486.9594	NA	28.43	80.4	267.7	13.68	38	6.1	Rheumatoid arthritis	NA	No	NA	NA	NA	2.3	NA	Less Than 9th Grade	Rheumatoid arthritis	no	low_risk	no	no	yes	yes	never	1348.69594
760	2003-2004	24956	2	38	75	Male	Mexican American	Less Than 9th Grade	NA	3846.989277	NA	27.83	109.3	350.9	10.26	42	11.5	Rheumatoid arthritis	NA	No	NA	NA	NA	0.63	NA	Less Than 9th Grade	Rheumatoid arthritis	no	low_risk	no	no	yes	yes	never	384.6989277
761	2003-2004	24971	1	29	81	Female	Non-Hispanic White	Less Than 9th Grade	NA	23119.81582	NA	26.21	97.7	333.1	17.1	40	12.9	Rheumatoid arthritis	NA	No	NA	NA	NA	0.46	NA	Less Than 9th Grade	Rheumatoid arthritis	no	low_risk	yes	no	yes	yes	never	2311.981582
762	2003-2004	25042	2	36	49	Female	Non-Hispanic Black	9-11th Grade (Includes 12th grade with no diploma)	NA	41217.81043	NA	28.56	93.7	273.6	17.1	42	28.1	Rheumatoid arthritis	NA	No	NA	NA	NA	0.56	NA	9-11th Grade (Includes 12th grade with no diploma)	Rheumatoid arthritis	no	low_risk	no	no	yes	yes	never	4121.781043
763	2003-2004	25074	1	41	62	Female	Non-Hispanic Black	9-11th Grade (Includes 12th grade with no diploma)	NA	12150.9936	NA	27.99	97.2	285.5	8.55	41	14.9	Rheumatoid arthritis	NA	No	NA	NA	NA	0.49	NA	9-11th Grade (Includes 12th grade with no diploma)	Rheumatoid arthritis	no	low_risk	no	DM	yes	yes	former	1215.09936
764	2003-2004	25100	1	34	63	Female	Mexican American	9-11th Grade (Includes 12th grade with no diploma)	NA	4753.44355	NA	34.8	104.5	291.5	8.55	40	4.3	Rheumatoid arthritis	NA	No	NA	NA	NA	0.74	NA	9-11th Grade (Includes 12th grade with no diploma)	Rheumatoid arthritis	no	low_risk	no	no	no	yes	never	475.344355
765	2003-2004	25119	2	31	40	Male	Non-Hispanic White	High School Grad/GED or Equivalent	NA	42025.00325	NA	21.25	82.6	315.2	11.97	48	27.9	Rheumatoid arthritis	NA	No	NA	NA	NA	0.02	NA	High School Grad/GED or Equivalent	Rheumatoid arthritis	no	low_risk	no	no	no	yes	now	4202.500325
766	2003-2004	25131	1	37	73	Male	Non-Hispanic Black	High School Grad/GED or Equivalent	NA	14751.99245	NA	29.05	100.8	303.3	10.26	41	11.6	Rheumatoid arthritis	NA	No	NA	NA	NA	0.39	NA	High School Grad/GED or Equivalent	Rheumatoid arthritis	no	low_risk	no	no	yes	yes	never	1475.199245
767	2003-2004	25161	1	29	68	Female	Non-Hispanic White	Less Than 9th Grade	NA	32177.4657	NA	30.97	99.2	428.3	11.97	42	14.3	Rheumatoid arthritis	NA	No	NA	NA	NA	0.62	NA	Less Than 9th Grade	Rheumatoid arthritis	yes	high_risk	no	no	yes	yes	never	3217.74657
768	2003-2004	25231	1	31	69	Male	Mexican American	Some College or AA degree	NA	11451.66934	NA	36.24	128	339	13.68	42	11.3	Rheumatoid arthritis	NA	No	NA	NA	NA	0.65	NA	Some College or AA degree	Rheumatoid arthritis	yes	moderate_risk	yes	DM	yes	no	former	1145.166934
769	2003-2004	25349	1	34	83	Female	Mexican American	Less Than 9th Grade	NA	4326.814788	NA	21.18	79.2	243.9	10.26	39	19	Rheumatoid arthritis	NA	Yes	Skin (don't know what kind)	NA	NA	0.14	NA	Less Than 9th Grade	Rheumatoid arthritis	no	low_risk	no	no	yes	no	never	432.6814788
770	2003-2004	25462	1	33	34	Female	Non-Hispanic White	High School Grad/GED or Equivalent	NA	76812.71609	NA	22.96	84	220.1	13.68	43	23.1	Rheumatoid arthritis	NA	No	NA	NA	NA	0.04	NA	High School Grad/GED or Equivalent	Rheumatoid arthritis	no	low_risk	no	no	no	no	never	7681.271609
771	2003-2004	25467	2	31	53	Male	Non-Hispanic White	9-11th Grade (Includes 12th grade with no diploma)	NA	37522.91022	NA	34.7	121.2	434.2	8.55	43	14.5	Rheumatoid arthritis	NA	No	NA	NA	NA	0.79	NA	9-11th Grade (Includes 12th grade with no diploma)	Rheumatoid arthritis	no	low_risk	no	no	yes	yes	former	3752.291022
772	2003-2004	25470	2	39	35	Female	Non-Hispanic White	College Graduate or above	NA	8031.029927	NA	24.21	81.1	142.8	11.97	39	29.6	Rheumatoid arthritis	NA	No	NA	NA	NA	0.29	NA	College Graduate or above	Rheumatoid arthritis	no	low_risk	no	NA	no	no	never	803.1029927
773	2003-2004	25487	2	34	69	Female	Non-Hispanic White	High School Grad/GED or Equivalent	NA	40537.81442	NA	24.95	95.3	172.5	10.26	38	26.7	Rheumatoid arthritis	NA	No	NA	NA	NA	0.01	NA	High School Grad/GED or Equivalent	Rheumatoid arthritis	yes	moderate_risk	no	no	yes	yes	never	4053.781442
774	2003-2004	25501	1	29	61	Male	Non-Hispanic White	High School Grad/GED or Equivalent	NA	52993.76142	NA	35.62	128.6	255.8	13.68	39	23.5	Rheumatoid arthritis	NA	No	NA	NA	NA	0.42	NA	High School Grad/GED or Equivalent	Rheumatoid arthritis	no	low_risk	no	no	yes	yes	now	5299.376142
775	2003-2004	25584	1	37	78	Male	Non-Hispanic White	High School Grad/GED or Equivalent	NA	37024.84953	NA	34.58	126.9	374.7	15.39	37	10.9	Rheumatoid arthritis	NA	No	NA	NA	NA	0.28	NA	High School Grad/GED or Equivalent	Rheumatoid arthritis	no	low_risk	yes	no	yes	yes	former	3702.484953
776	2003-2004	25615	2	30	51	Female	Non-Hispanic White	Some College or AA degree	NA	68985.00029	NA	39.18	116.5	327.1	8.55	33	11.8	Rheumatoid arthritis	NA	No	NA	NA	NA	1.63	NA	Some College or AA degree	Rheumatoid arthritis	no	low_risk	no	no	yes	yes	former	6898.500029
777	2003-2004	25618	1	30	79	Female	Non-Hispanic Black	High School Grad/GED or Equivalent	NA	18508.60047	NA	NA	NA	392.6	10.26	35	7.7	Rheumatoid arthritis	NA	No	NA	NA	NA	0.08	NA	High School Grad/GED or Equivalent	Rheumatoid arthritis	yes	very_high_risk	no	no	yes	yes	never	1850.860047
778	2003-2004	25637	2	41	30	Female	Non-Hispanic Black	9-11th Grade (Includes 12th grade with no diploma)	NA	34868.19277	NA	45.4	126	315.2	10.26	39	9.7	Rheumatoid arthritis	NA	No	NA	NA	NA	1.06	NA	9-11th Grade (Includes 12th grade with no diploma)	Rheumatoid arthritis	no	low_risk	no	no	no	yes	now	3486.819277
779	2003-2004	25677	1	39	62	Female	Mexican American	Less Than 9th Grade	NA	3170.126423	NA	36.76	121	303.3	11.97	42	15	Rheumatoid arthritis	NA	No	NA	NA	NA	0.19	NA	Less Than 9th Grade	Rheumatoid arthritis	no	low_risk	no	no	yes	yes	former	317.0126423
780	2003-2004	25683	1	38	40	Male	Non-Hispanic White	9-11th Grade (Includes 12th grade with no diploma)	NA	37867.89521	NA	24.58	93	315.2	15.39	42	21.3	Rheumatoid arthritis	NA	No	NA	NA	NA	0.12	NA	9-11th Grade (Includes 12th grade with no diploma)	Rheumatoid arthritis	no	low_risk	no	no	yes	yes	now	3786.789521
781	2003-2004	25690	2	39	72	Male	Non-Hispanic White	Less Than 9th Grade	NA	14131.12236	NA	18.62	84	NA	NA	NA	NA	Rheumatoid arthritis	NA	No	NA	NA	NA	NA	NA	Less Than 9th Grade	Rheumatoid arthritis	yes	NA	no	no	yes	no	now	1413.112236
782	2003-2004	25769	2	32	85	Male	Non-Hispanic White	High School Grad/GED or Equivalent	NA	11793.25593	NA	21.73	83.8	446.1	8.55	45	10.4	Rheumatoid arthritis	NA	No	NA	NA	NA	4.14	NA	High School Grad/GED or Equivalent	Rheumatoid arthritis	yes	very_high_risk	no	no	yes	yes	never	1179.325593
783	2003-2004	25779	1	38	84	Male	Non-Hispanic White	Some College or AA degree	NA	20507.21692	NA	23.6	100.9	NA	NA	NA	NA	Rheumatoid arthritis	NA	Yes	Esophagus (esophageal)	Liver	Lung	NA	NA	Some College or AA degree	Rheumatoid arthritis	NA	NA	yes	no	no	no	former	2050.721692
784	2003-2004	25797	2	33	85	Female	Non-Hispanic Black	9-11th Grade (Includes 12th grade with no diploma)	NA	19135.87365	NA	31.87	105	362.8	13.68	39	12.9	Rheumatoid arthritis	NA	No	NA	NA	NA	0.41	NA	9-11th Grade (Includes 12th grade with no diploma)	Rheumatoid arthritis	yes	moderate_risk	yes	DM	yes	yes	never	1913.587365
785	2003-2004	25813	2	41	81	Female	Other Race - Including Multi-Racial	Less Than 9th Grade	NA	19485.94048	NA	24.04	91.5	309.3	8.55	39	12.4	Rheumatoid arthritis	NA	No	NA	NA	NA	0.03	NA	Less Than 9th Grade	Rheumatoid arthritis	yes	moderate_risk	no	no	yes	yes	never	1948.594048
786	2003-2004	25822	2	39	62	Male	Non-Hispanic Black	9-11th Grade (Includes 12th grade with no diploma)	NA	14603.99042	NA	37.98	125.5	386.6	6.84	38	4.8	Rheumatoid arthritis	NA	No	NA	NA	NA	3.1	NA	9-11th Grade (Includes 12th grade with no diploma)	Rheumatoid arthritis	yes	moderate_risk	yes	DM	yes	yes	former	1460.399042
787	2003-2004	25875	2	37	69	Female	Non-Hispanic White	9-11th Grade (Includes 12th grade with no diploma)	NA	34430.42429	NA	40.77	135	315.2	10.26	39	15.4	Rheumatoid arthritis	NA	No	NA	NA	NA	0.23	NA	9-11th Grade (Includes 12th grade with no diploma)	Rheumatoid arthritis	yes	moderate_risk	no	DM	yes	yes	now	3443.042429
788	2003-2004	25884	2	35	62	Male	Non-Hispanic Black	Some College or AA degree	NA	13934.33805	NA	32.6	115.9	267.7	6.84	40	9.1	Rheumatoid arthritis	NA	No	NA	NA	NA	0.62	NA	Some College or AA degree	Rheumatoid arthritis	no	low_risk	no	no	yes	yes	now	1393.433805
789	2003-2004	25901	2	29	54	Male	Non-Hispanic White	College Graduate or above	NA	0	NA	NA	NA	NA	NA	NA	NA	Rheumatoid arthritis	NA	No	NA	NA	NA	NA	NA	College Graduate or above	Rheumatoid arthritis	NA	NA	no	no	no	NA	now	0
790	2003-2004	25955	2	42	58	Female	Non-Hispanic Black	9-11th Grade (Includes 12th grade with no diploma)	NA	28196.97037	NA	29.67	90.5	202.2	10.26	42	16.5	Rheumatoid arthritis	NA	No	NA	NA	NA	0.46	NA	9-11th Grade (Includes 12th grade with no diploma)	Rheumatoid arthritis	no	low_risk	no	no	no	yes	former	2819.697037
791	2003-2004	26047	2	34	58	Male	Non-Hispanic White	Less Than 9th Grade	NA	40063.49794	NA	20.97	80.1	333.1	15.39	46	10.9	Rheumatoid arthritis	NA	No	NA	NA	NA	0.16	NA	Less Than 9th Grade	Rheumatoid arthritis	no	low_risk	yes	IFG	yes	yes	never	4006.349794
792	2003-2004	26235	2	38	65	Female	Mexican American	Some College or AA degree	NA	6049.777488	NA	25.54	91.2	101.1	17.1	45	20.6	Rheumatoid arthritis	NA	No	NA	NA	NA	0.15	NA	Some College or AA degree	Rheumatoid arthritis	no	low_risk	no	no	yes	yes	former	604.9777488
793	2003-2004	26260	2	31	79	Male	Non-Hispanic Black	9-11th Grade (Includes 12th grade with no diploma)	NA	11577.79023	NA	38.02	125.8	517.5	15.39	43	14.9	Rheumatoid arthritis	NA	Yes	Bladder	Prostate	NA	0.27	NA	9-11th Grade (Includes 12th grade with no diploma)	Rheumatoid arthritis	yes	high_risk	no	no	yes	yes	never	1157.779023
794	2003-2004	26272	1	33	85	Female	Non-Hispanic White	High School Grad/GED or Equivalent	NA	21172.92236	NA	33.51	104.6	416.4	11.97	44	9.7	Rheumatoid arthritis	NA	No	NA	NA	NA	0.9	NA	High School Grad/GED or Equivalent	Rheumatoid arthritis	yes	moderate_risk	no	no	yes	yes	never	2117.292236
795	2003-2004	26275	2	38	72	Female	Mexican American	9-11th Grade (Includes 12th grade with no diploma)	NA	5024.052234	NA	36.59	117.1	374.7	10.26	38	15.4	Rheumatoid arthritis	NA	No	NA	NA	NA	0.23	NA	9-11th Grade (Includes 12th grade with no diploma)	Rheumatoid arthritis	no	low_risk	no	DM	yes	yes	never	502.4052234
796	2003-2004	26330	2	34	77	Female	Non-Hispanic White	9-11th Grade (Includes 12th grade with no diploma)	NA	43002.41628	NA	27.85	105.7	345	13.68	40	12.9	Rheumatoid arthritis	NA	No	NA	NA	NA	0.26	NA	9-11th Grade (Includes 12th grade with no diploma)	Rheumatoid arthritis	no	low_risk	no	no	yes	yes	former	4300.241628
797	2003-2004	26435	2	39	85	Female	Other Race - Including Multi-Racial	High School Grad/GED or Equivalent	NA	21426.4281	NA	20.9	86.5	249.8	11.97	41	13.8	Rheumatoid arthritis	NA	No	NA	NA	NA	0.03	NA	High School Grad/GED or Equivalent	Rheumatoid arthritis	yes	moderate_risk	no	DM	no	yes	former	2142.64281
798	2003-2004	26436	2	34	60	Male	Non-Hispanic White	High School Grad/GED or Equivalent	NA	33132.56087	NA	30.27	114.5	327.1	22.23	41	15.6	Rheumatoid arthritis	NA	No	NA	NA	NA	0.46	NA	High School Grad/GED or Equivalent	Rheumatoid arthritis	no	low_risk	no	no	no	yes	former	3313.256087
799	2003-2004	26446	1	43	66	Male	Mexican American	Less Than 9th Grade	NA	2984.392398	NA	30.18	107.3	333.1	11.97	42	9.9	Rheumatoid arthritis	NA	No	NA	NA	NA	0.11	NA	Less Than 9th Grade	Rheumatoid arthritis	yes	moderate_risk	yes	DM	yes	no	former	298.4392398
800	2003-2004	26471	2	38	79	Female	Mexican American	Less Than 9th Grade	NA	5024.052234	NA	35.94	108	386.6	8.55	36	6.3	Rheumatoid arthritis	NA	No	NA	NA	NA	0.75	NA	Less Than 9th Grade	Rheumatoid arthritis	yes	moderate_risk	yes	DM	yes	yes	former	502.4052234
801	2003-2004	26510	2	42	53	Male	Non-Hispanic Black	9-11th Grade (Includes 12th grade with no diploma)	NA	24738.15096	NA	46.71	154.6	327.1	10.26	41	11.1	Rheumatoid arthritis	NA	No	NA	NA	NA	0.67	NA	9-11th Grade (Includes 12th grade with no diploma)	Rheumatoid arthritis	yes	high_risk	no	DM	yes	yes	former	2473.815096
802	2003-2004	26519	2	35	42	Female	Non-Hispanic White	High School Grad/GED or Equivalent	NA	46718.02072	NA	20.59	76.2	196.3	8.55	39	11.5	Rheumatoid arthritis	NA	No	NA	NA	NA	0.44	NA	High School Grad/GED or Equivalent	Rheumatoid arthritis	no	low_risk	no	no	no	yes	now	4671.802072
803	2003-2004	26525	1	29	21	Female	Non-Hispanic White	High School Grad/GED or Equivalent	NA	76658.54914	NA	25.47	86.4	214.1	10.26	46	12.9	Rheumatoid arthritis	NA	No	NA	NA	NA	0.06	NA	High School Grad/GED or Equivalent	Rheumatoid arthritis	yes	moderate_risk	no	no	yes	yes	now	7665.854914
804	2003-2004	26553	1	30	52	Female	Non-Hispanic Black	9-11th Grade (Includes 12th grade with no diploma)	NA	29920.14216	NA	38.25	113	303.3	10.26	44	17.6	Rheumatoid arthritis	NA	No	NA	NA	NA	0.21	NA	9-11th Grade (Includes 12th grade with no diploma)	Rheumatoid arthritis	no	low_risk	no	no	yes	yes	now	2992.014216
805	2003-2004	26561	2	30	41	Male	Non-Hispanic White	College Graduate or above	NA	103014.4239	NA	25.79	99.3	416.4	13.68	53	25.3	Rheumatoid arthritis	NA	No	NA	NA	NA	0.06	NA	College Graduate or above	Rheumatoid arthritis	no	low_risk	no	no	yes	yes	now	10301.44239
806	2003-2004	26564	2	31	43	Female	Non-Hispanic White	Some College or AA degree	NA	51812.25598	NA	22.62	83.7	190.3	10.26	40	26.1	Rheumatoid arthritis	NA	Yes	Cervix (cervical)	NA	NA	0.19	NA	Some College or AA degree	Rheumatoid arthritis	no	low_risk	no	no	no	yes	now	5181.225598
807	2003-2004	26641	2	34	71	Male	Non-Hispanic White	Some College or AA degree	NA	0	NA	NA	NA	NA	NA	NA	NA	Rheumatoid arthritis	NA	No	NA	NA	NA	NA	NA	Some College or AA degree	Rheumatoid arthritis	NA	NA	no	DM	yes	NA	never	0
808	2003-2004	26647	1	32	80	Male	Non-Hispanic White	High School Grad/GED or Equivalent	NA	22432.36888	NA	35.42	116.2	291.5	10.26	40	12.4	Rheumatoid arthritis	NA	No	NA	NA	NA	0.08	NA	High School Grad/GED or Equivalent	Rheumatoid arthritis	no	low_risk	yes	DM	yes	yes	former	2243.236888
809	2003-2004	26688	1	34	80	Female	Mexican American	Less Than 9th Grade	NA	0	NA	NA	NA	NA	NA	NA	NA	Rheumatoid arthritis	NA	No	NA	NA	NA	NA	NA	Less Than 9th Grade	Rheumatoid arthritis	NA	NA	no	no	yes	NA	now	0
810	2003-2004	26698	2	38	60	Female	Mexican American	Less Than 9th Grade	NA	4702.397114	NA	26.62	97.7	249.8	10.26	42	12.2	Rheumatoid arthritis	NA	No	NA	NA	NA	0.08	NA	Less Than 9th Grade	Rheumatoid arthritis	no	low_risk	no	no	yes	yes	never	470.2397114
811	2003-2004	26719	1	32	67	Female	Non-Hispanic White	High School Grad/GED or Equivalent	NA	58098.9094	NA	25.16	90.6	148.7	10.26	47	17.6	Rheumatoid arthritis	NA	No	NA	NA	NA	0.03	NA	High School Grad/GED or Equivalent	Rheumatoid arthritis	no	low_risk	no	no	yes	no	never	5809.89094
812	2003-2004	26721	2	34	68	Female	Non-Hispanic White	Less Than 9th Grade	NA	38390.85408	NA	25.13	90.9	333.1	18.81	41	17.2	Rheumatoid arthritis	NA	No	NA	NA	NA	0.12	NA	Less Than 9th Grade	Rheumatoid arthritis	no	low_risk	no	no	yes	yes	now	3839.085408
813	2003-2004	26795	2	31	29	Male	Non-Hispanic Black	9-11th Grade (Includes 12th grade with no diploma)	NA	29026.0282	NA	18.33	68.5	249.8	11.97	44	25.6	Rheumatoid arthritis	NA	No	NA	NA	NA	0.15	NA	9-11th Grade (Includes 12th grade with no diploma)	Rheumatoid arthritis	no	low_risk	no	no	yes	no	now	2902.60282
814	2003-2004	26840	2	37	55	Female	Non-Hispanic White	High School Grad/GED or Equivalent	NA	0	NA	NA	NA	NA	NA	NA	NA	Rheumatoid arthritis	NA	Yes	Other	NA	NA	NA	NA	High School Grad/GED or Equivalent	Rheumatoid arthritis	NA	NA	no	no	no	NA	former	0
815	2003-2004	26874	2	32	62	Female	Non-Hispanic White	Some College or AA degree	NA	0	NA	NA	NA	NA	NA	NA	NA	Rheumatoid arthritis	NA	Yes	Breast	NA	NA	NA	NA	Some College or AA degree	Rheumatoid arthritis	NA	NA	no	no	no	NA	former	0
816	2003-2004	26879	2	41	65	Male	Non-Hispanic Black	Less Than 9th Grade	NA	12991.55395	NA	23.9	99.1	232	5.13	32	4.1	Rheumatoid arthritis	NA	No	NA	NA	NA	4.48	NA	Less Than 9th Grade	Rheumatoid arthritis	yes	NA	no	DM	yes	no	never	1299.155395
817	2003-2004	26906	2	33	48	Female	Non-Hispanic Black	High School Grad/GED or Equivalent	NA	28373.99697	NA	38.62	127.2	237.9	8.55	39	11.8	Rheumatoid arthritis	NA	No	NA	NA	NA	1.15	NA	High School Grad/GED or Equivalent	Rheumatoid arthritis	no	low_risk	no	DM	no	yes	former	2837.399697
818	2003-2004	26954	2	41	72	Male	Non-Hispanic Black	9-11th Grade (Includes 12th grade with no diploma)	NA	11818.58674	NA	26.94	103.2	279.6	10.26	40	10.6	Rheumatoid arthritis	NA	Yes	Other	NA	NA	0.25	NA	9-11th Grade (Includes 12th grade with no diploma)	Rheumatoid arthritis	yes	moderate_risk	yes	DM	no	yes	now	1181.858674
819	2003-2004	26974	2	37	49	Female	Non-Hispanic Black	Some College or AA degree	NA	31293.95189	NA	38.9	116.7	339	17.1	40	14.9	Rheumatoid arthritis	NA	No	NA	NA	NA	1.73	NA	Some College or AA degree	Rheumatoid arthritis	yes	moderate_risk	no	DM	yes	yes	never	3129.395189
820	2003-2004	26978	1	42	44	Female	Non-Hispanic Black	Some College or AA degree	NA	23850.19591	NA	17.6	69.3	NA	NA	NA	NA	Rheumatoid arthritis	NA	No	NA	NA	NA	NA	NA	Some College or AA degree	Rheumatoid arthritis	NA	NA	no	no	no	no	never	2385.019591
821	2003-2004	27023	1	36	70	Male	Non-Hispanic Black	High School Grad/GED or Equivalent	NA	12051.47701	NA	25.97	98.9	NA	NA	NA	NA	Rheumatoid arthritis	NA	No	NA	NA	NA	NA	NA	High School Grad/GED or Equivalent	Rheumatoid arthritis	yes	NA	yes	no	yes	no	former	1205.147701
822	2003-2004	27050	2	29	83	Female	Non-Hispanic White	College Graduate or above	NA	18344.30232	NA	23.98	79.4	297.4	20.52	42	15.9	Rheumatoid arthritis	NA	Yes	Skin (non-melanoma)	NA	NA	0.08	NA	College Graduate or above	Rheumatoid arthritis	yes	moderate_risk	no	IFG	yes	yes	never	1834.430232
823	2003-2004	27123	2	34	71	Male	Non-Hispanic White	Some College or AA degree	NA	40233.32344	NA	24	90	291.5	15.39	47	21.3	Rheumatoid arthritis	NA	No	NA	NA	NA	0.04	NA	Some College or AA degree	Rheumatoid arthritis	yes	moderate_risk	yes	DM	yes	yes	never	4023.332344
824	2003-2004	27188	1	39	68	Female	Non-Hispanic Black	Some College or AA degree	NA	14397.41591	NA	36.52	122.2	345	8.55	42	8.2	Rheumatoid arthritis	NA	No	NA	NA	NA	1.22	NA	Some College or AA degree	Rheumatoid arthritis	yes	moderate_risk	no	no	no	yes	never	1439.741591
825	2003-2004	27253	2	35	61	Female	Non-Hispanic Black	Less Than 9th Grade	NA	14276.02545	NA	22.13	91.1	410.4	5.13	38	7.2	Rheumatoid arthritis	NA	No	NA	NA	NA	0.36	NA	Less Than 9th Grade	Rheumatoid arthritis	NA	NA	no	DM	yes	yes	now	1427.602545
826	2003-2004	27265	1	36	60	Male	Non-Hispanic Black	Some College or AA degree	NA	14299.4162	NA	29.04	107.3	517.5	10.26	43	27.4	Rheumatoid arthritis	NA	No	NA	NA	NA	0.36	NA	Some College or AA degree	Rheumatoid arthritis	no	low_risk	no	no	yes	yes	now	1429.94162
827	2003-2004	27272	2	32	53	Female	Non-Hispanic White	Some College or AA degree	NA	101756.1151	NA	33.87	101.8	321.2	10.26	40	17.4	Rheumatoid arthritis	NA	Yes	Thyroid	NA	NA	0.41	NA	Some College or AA degree	Rheumatoid arthritis	no	low_risk	no	no	yes	yes	now	10175.61151
828	2003-2004	27327	1	34	74	Male	Mexican American	Less Than 9th Grade	NA	3143.56371	NA	28.73	111.3	339	15.39	42	17.4	Rheumatoid arthritis	NA	No	NA	NA	NA	0.38	NA	Less Than 9th Grade	Rheumatoid arthritis	yes	moderate_risk	no	no	yes	yes	former	314.356371
829	2003-2004	27335	1	34	77	Male	Mexican American	Less Than 9th Grade	NA	3208.551085	NA	26.79	104	517.5	13.68	42	15.2	Rheumatoid arthritis	NA	No	NA	NA	NA	1.56	NA	Less Than 9th Grade	Rheumatoid arthritis	no	low_risk	no	IFG	yes	yes	former	320.8551085
830	2003-2004	27346	1	34	60	Male	Mexican American	9-11th Grade (Includes 12th grade with no diploma)	NA	4710.875409	NA	21.79	86	410.4	17.1	38	35.5	Rheumatoid arthritis	NA	No	NA	NA	NA	0.07	NA	9-11th Grade (Includes 12th grade with no diploma)	Rheumatoid arthritis	yes	moderate_risk	yes	no	yes	no	now	471.0875409
831	2003-2004	27415	1	40	52	Female	Mexican American	Some College or AA degree	NA	19331.17873	NA	29.56	94.8	469.9	10.26	37	19.7	Rheumatoid arthritis	NA	No	NA	NA	NA	1.28	NA	Some College or AA degree	Rheumatoid arthritis	yes	high_risk	no	DM	yes	yes	never	1933.117873
832	2003-2004	27416	1	37	37	Female	Non-Hispanic Black	9-11th Grade (Includes 12th grade with no diploma)	NA	8082.392306	NA	33.49	101.1	166.5	8.55	39	12.4	Rheumatoid arthritis	NA	No	NA	NA	NA	1.01	NA	9-11th Grade (Includes 12th grade with no diploma)	Rheumatoid arthritis	yes	moderate_risk	no	NA	no	no	former	808.2392306
833	2003-2004	27482	2	37	69	Female	Non-Hispanic Black	9-11th Grade (Includes 12th grade with no diploma)	NA	14985.33623	NA	21.67	87	261.7	8.55	42	12.2	Rheumatoid arthritis	NA	No	NA	NA	NA	0.04	NA	9-11th Grade (Includes 12th grade with no diploma)	Rheumatoid arthritis	no	low_risk	no	IFG	yes	yes	former	1498.533623
834	2003-2004	27484	1	31	85	Female	Non-Hispanic White	Some College or AA degree	NA	27946.41961	NA	24.39	90.5	380.7	15.39	42	14	Rheumatoid arthritis	NA	No	NA	NA	NA	0.26	NA	Some College or AA degree	Rheumatoid arthritis	yes	moderate_risk	no	no	yes	yes	never	2794.641961
835	2003-2004	27486	2	35	65	Male	Non-Hispanic White	Some College or AA degree	NA	25984.61858	NA	29.09	114.2	368.8	8.55	42	12.5	Rheumatoid arthritis	NA	Yes	Skin (don't know what kind)	NA	NA	0.54	NA	Some College or AA degree	Rheumatoid arthritis	no	low_risk	yes	no	yes	yes	never	2598.461858
836	2003-2004	27490	2	32	76	Male	Non-Hispanic White	Some College or AA degree	NA	43793.87246	NA	26.18	100.1	535.3	10.26	34	12.9	Rheumatoid arthritis	NA	Yes	Kidney	NA	NA	2.25	NA	Some College or AA degree	Rheumatoid arthritis	yes	high_risk	no	no	yes	no	former	4379.387246
837	2003-2004	27527	2	35	81	Female	Non-Hispanic White	9-11th Grade (Includes 12th grade with no diploma)	NA	22724.35329	NA	22.99	101.4	261.7	11.97	34	15.9	Rheumatoid arthritis	NA	Yes	Breast	NA	NA	0.18	NA	9-11th Grade (Includes 12th grade with no diploma)	Rheumatoid arthritis	no	low_risk	no	no	yes	no	never	2272.435329
838	2003-2004	27552	2	38	77	Female	Mexican American	Less Than 9th Grade	NA	5167.559361	NA	44.7	139.2	345	15.39	42	10.7	Rheumatoid arthritis	NA	No	NA	NA	NA	0.87	NA	Less Than 9th Grade	Rheumatoid arthritis	no	low_risk	no	no	no	no	never	516.7559361
839	2003-2004	27587	2	36	52	Male	Non-Hispanic White	Some College or AA degree	NA	119658.0204	NA	21.1	90.2	279.6	8.55	40	14.7	Rheumatoid arthritis	NA	No	NA	NA	NA	0.14	NA	Some College or AA degree	Rheumatoid arthritis	no	low_risk	no	no	yes	yes	now	11965.80204
840	2003-2004	27601	1	42	69	Female	Non-Hispanic Black	Less Than 9th Grade	NA	11226.35502	NA	30.27	86.2	487.7	13.68	35	5.9	Rheumatoid arthritis	NA	No	NA	NA	NA	2.51	NA	Less Than 9th Grade	Rheumatoid arthritis	yes	very_high_risk	no	DM	yes	yes	never	1122.635502
841	2003-2004	27675	2	34	55	Female	Non-Hispanic White	College Graduate or above	NA	47187.83691	NA	33.7	113	303.3	11.97	41	12.9	Rheumatoid arthritis	NA	No	NA	NA	NA	4.6	NA	College Graduate or above	Rheumatoid arthritis	no	low_risk	no	no	no	yes	former	4718.783691
842	2003-2004	27754	2	34	51	Male	Non-Hispanic White	High School Grad/GED or Equivalent	NA	104348.9119	NA	25.13	93	416.4	18.81	39	19.9	Rheumatoid arthritis	NA	No	NA	NA	NA	0.06	NA	High School Grad/GED or Equivalent	Rheumatoid arthritis	no	low_risk	yes	no	no	yes	former	10434.89119
843	2003-2004	27789	2	42	62	Male	Non-Hispanic White	9-11th Grade (Includes 12th grade with no diploma)	NA	23162.7625	NA	26.21	104.3	273.6	11.97	43	12.2	Rheumatoid arthritis	NA	No	NA	NA	NA	0.12	NA	9-11th Grade (Includes 12th grade with no diploma)	Rheumatoid arthritis	no	low_risk	yes	DM	yes	yes	now	2316.27625
844	2003-2004	27834	1	34	70	Female	Mexican American	High School Grad/GED or Equivalent	NA	4309.962157	NA	22.74	93.1	261.7	11.97	45	12.4	Rheumatoid arthritis	NA	No	NA	NA	NA	0.18	NA	High School Grad/GED or Equivalent	Rheumatoid arthritis	yes	moderate_risk	no	no	yes	yes	former	430.9962157
845	2003-2004	27856	1	33	69	Female	Non-Hispanic White	Some College or AA degree	NA	52004.57096	NA	35.79	115.6	243.9	10.26	39	11.1	Rheumatoid arthritis	NA	No	NA	NA	NA	0.21	NA	Some College or AA degree	Rheumatoid arthritis	no	low_risk	no	no	yes	yes	never	5200.457096
846	2003-2004	27859	1	30	84	Male	Non-Hispanic White	College Graduate or above	NA	18641.46213	NA	31.87	112.5	481.8	13.68	38	8.8	Rheumatoid arthritis	NA	No	NA	NA	NA	0.49	NA	College Graduate or above	Rheumatoid arthritis	yes	high_risk	no	no	yes	yes	never	1864.146213
847	2003-2004	27890	1	37	70	Male	Non-Hispanic White	High School Grad/GED or Equivalent	NA	16018.71642	NA	42.45	141	368.8	10.26	38	12.2	Rheumatoid arthritis	NA	Yes	Skin (non-melanoma)	NA	NA	0.8	NA	High School Grad/GED or Equivalent	Rheumatoid arthritis	yes	moderate_risk	no	no	yes	yes	former	1601.871642
848	2003-2004	27900	2	34	59	Male	Non-Hispanic White	High School Grad/GED or Equivalent	NA	38507.21669	NA	29.98	108.4	232	13.68	45	17.9	Rheumatoid arthritis	NA	No	NA	NA	NA	0.11	NA	High School Grad/GED or Equivalent	Rheumatoid arthritis	no	low_risk	no	no	yes	yes	former	3850.721669
849	2003-2004	27910	2	34	71	Female	Non-Hispanic White	9-11th Grade (Includes 12th grade with no diploma)	NA	59507.22309	NA	32.28	107.4	255.8	11.97	46	9.7	Rheumatoid arthritis	NA	Yes	Uterus (uterine)	NA	NA	0.96	NA	9-11th Grade (Includes 12th grade with no diploma)	Rheumatoid arthritis	no	low_risk	yes	DM	yes	yes	former	5950.722309
850	2003-2004	27972	2	31	70	Male	Non-Hispanic White	College Graduate or above	NA	36528.48395	NA	25.37	98.7	350.9	35.91	47	18.1	Rheumatoid arthritis	NA	No	NA	NA	NA	0.23	NA	College Graduate or above	Rheumatoid arthritis	no	low_risk	no	no	no	no	former	3652.848395
851	2003-2004	28070	2	30	43	Female	Non-Hispanic White	Some College or AA degree	NA	40823.14375	NA	33.43	100.5	321.2	10.26	42	17	Rheumatoid arthritis	NA	Yes	Cervix (cervical)	NA	NA	0.29	NA	Some College or AA degree	Rheumatoid arthritis	yes	moderate_risk	no	no	yes	yes	never	4082.314375
852	2003-2004	28083	1	36	58	Female	Non-Hispanic Black	High School Grad/GED or Equivalent	NA	29031.92668	NA	38.43	124.5	577	10.26	35	12	Rheumatoid arthritis	NA	No	NA	NA	NA	1	NA	High School Grad/GED or Equivalent	Rheumatoid arthritis	yes	very_high_risk	yes	DM	yes	yes	never	2903.192668
853	2003-2004	28174	2	42	47	Female	Non-Hispanic Black	Some College or AA degree	NA	26875.43516	NA	43.21	98.8	374.7	8.55	39	8.8	Rheumatoid arthritis	NA	No	NA	NA	NA	2.51	NA	Some College or AA degree	Rheumatoid arthritis	yes	moderate_risk	no	no	yes	yes	never	2687.543516
854	2003-2004	28191	1	31	83	Male	Non-Hispanic White	High School Grad/GED or Equivalent	NA	29028.06085	NA	25.53	94.7	469.9	18.81	43	12.2	Rheumatoid arthritis	NA	Yes	Skin (don't know what kind)	Colon	NA	0.16	NA	High School Grad/GED or Equivalent	Rheumatoid arthritis	yes	very_high_risk	yes	DM	yes	yes	former	2902.806085
855	2003-2004	28201	2	32	63	Male	Non-Hispanic White	High School Grad/GED or Equivalent	NA	65554.82429	NA	32.42	113.8	309.3	11.97	41	14.7	Rheumatoid arthritis	NA	No	NA	NA	NA	0.89	NA	High School Grad/GED or Equivalent	Rheumatoid arthritis	no	low_risk	no	no	no	no	former	6555.482429
856	2003-2004	28260	2	31	46	Male	Non-Hispanic White	9-11th Grade (Includes 12th grade with no diploma)	NA	42025.00325	NA	22.94	83	249.8	8.55	40	12.4	Rheumatoid arthritis	NA	No	NA	NA	NA	0.16	NA	9-11th Grade (Includes 12th grade with no diploma)	Rheumatoid arthritis	no	low_risk	yes	no	no	no	now	4202.500325
857	2003-2004	28266	1	34	41	Female	Mexican American	9-11th Grade (Includes 12th grade with no diploma)	NA	21378.64207	NA	26.84	91	255.8	13.68	41	7	Rheumatoid arthritis	NA	No	NA	NA	NA	0.65	NA	9-11th Grade (Includes 12th grade with no diploma)	Rheumatoid arthritis	no	low_risk	no	no	no	no	never	2137.864207
858	2003-2004	28279	2	33	51	Female	Non-Hispanic White	Some College or AA degree	NA	81484.62735	NA	36	116.1	362.8	17.1	43	14.1	Rheumatoid arthritis	NA	Yes	Cervix (cervical)	NA	NA	1.08	NA	Some College or AA degree	Rheumatoid arthritis	no	low_risk	no	no	no	yes	former	8148.462735
859	2003-2004	28378	2	29	50	Female	Other Hispanic	Some College or AA degree	NA	34534.09049	NA	24.71	75.6	130.9	13.68	38	20.4	Rheumatoid arthritis	NA	No	NA	NA	NA	0.03	NA	Some College or AA degree	Rheumatoid arthritis	no	low_risk	yes	no	no	no	never	3453.409049
860	2003-2004	28385	2	34	67	Male	Non-Hispanic White	High School Grad/GED or Equivalent	NA	60225.05663	NA	28.34	106.2	428.3	18.81	41	12	Rheumatoid arthritis	NA	No	NA	NA	NA	0.77	NA	High School Grad/GED or Equivalent	Rheumatoid arthritis	no	low_risk	no	DM	yes	yes	former	6022.505663
861	2003-2004	28420	2	30	85	Female	Non-Hispanic White	High School Grad/GED or Equivalent	NA	0	NA	NA	NA	NA	NA	NA	NA	Rheumatoid arthritis	NA	Yes	Colon	NA	NA	NA	NA	High School Grad/GED or Equivalent	Rheumatoid arthritis	NA	NA	no	no	yes	NA	never	0
862	2003-2004	28421	2	36	38	Female	Other Hispanic	High School Grad/GED or Equivalent	NA	65601.22893	NA	31.97	105.7	232	13.68	38	15.8	Rheumatoid arthritis	NA	No	NA	NA	NA	1.53	NA	High School Grad/GED or Equivalent	Rheumatoid arthritis	no	low_risk	no	DM	yes	yes	never	6560.122893
863	2003-2004	28538	1	36	54	Male	Non-Hispanic Black	Less Than 9th Grade	NA	26723.14626	NA	26.26	105	690	10.26	39	19.7	Rheumatoid arthritis	NA	No	NA	NA	NA	1.82	NA	Less Than 9th Grade	Rheumatoid arthritis	yes	very_high_risk	no	no	yes	yes	former	2672.314626
864	2003-2004	28576	2	39	85	Female	Non-Hispanic White	High School Grad/GED or Equivalent	NA	23296.71557	NA	31.44	109.3	333.1	10.26	40	8.8	Rheumatoid arthritis	NA	No	NA	NA	NA	1.09	NA	High School Grad/GED or Equivalent	Rheumatoid arthritis	no	low_risk	yes	DM	yes	yes	never	2329.671557
865	2003-2004	28601	2	31	61	Male	Non-Hispanic Black	Some College or AA degree	NA	15707.36188	NA	24.49	82	333.1	11.97	43	12.5	Rheumatoid arthritis	NA	No	NA	NA	NA	0.03	NA	Some College or AA degree	Rheumatoid arthritis	no	low_risk	yes	no	yes	yes	now	1570.736188
866	2003-2004	28610	1	42	81	Female	Non-Hispanic White	9-11th Grade (Includes 12th grade with no diploma)	NA	35539.33732	NA	20.81	73.2	243.9	15.39	39	13.8	Rheumatoid arthritis	NA	No	NA	NA	NA	0.18	NA	9-11th Grade (Includes 12th grade with no diploma)	Rheumatoid arthritis	yes	high_risk	no	no	no	no	never	3553.933732
867	2003-2004	28612	2	38	73	Female	Mexican American	Less Than 9th Grade	NA	5024.052234	NA	26.26	102.6	255.8	11.97	40	14.3	Rheumatoid arthritis	NA	No	NA	NA	NA	0.23	NA	Less Than 9th Grade	Rheumatoid arthritis	yes	moderate_risk	no	no	yes	yes	never	502.4052234
868	2003-2004	28619	1	33	35	Male	Non-Hispanic White	High School Grad/GED or Equivalent	NA	75242.33094	NA	42.87	131.5	386.6	13.68	41	18.4	Rheumatoid arthritis	NA	No	NA	NA	NA	0.75	NA	High School Grad/GED or Equivalent	Rheumatoid arthritis	no	low_risk	no	IFG	yes	yes	never	7524.233094
869	2003-2004	28649	1	34	49	Male	Mexican American	Less Than 9th Grade	NA	22761.17068	NA	26.19	98.2	291.5	30.78	30	2.1	Rheumatoid arthritis	NA	No	NA	NA	NA	0.5	NA	Less Than 9th Grade	Rheumatoid arthritis	no	low_risk	no	no	yes	yes	now	2276.117068
870	2003-2004	28662	1	38	61	Female	Non-Hispanic White	Some College or AA degree	NA	54781.88033	NA	28.43	93.5	249.8	18.81	41	14.9	Rheumatoid arthritis	NA	No	NA	NA	NA	0.09	NA	Some College or AA degree	Rheumatoid arthritis	no	low_risk	no	no	no	yes	former	5478.188033
871	2003-2004	28674	2	41	72	Male	Other Hispanic	NA	NA	0	NA	NA	NA	NA	NA	NA	NA	Rheumatoid arthritis	NA	No	NA	NA	NA	NA	NA	NA	Rheumatoid arthritis	NA	NA	yes	no	yes	NA	former	0
872	2003-2004	28682	1	37	78	Male	Non-Hispanic White	High School Grad/GED or Equivalent	NA	37024.84953	NA	28.49	111	362.8	13.68	40	18.1	Rheumatoid arthritis	NA	Yes	Skin (don't know what kind)	NA	NA	0.33	NA	High School Grad/GED or Equivalent	Rheumatoid arthritis	no	low_risk	no	IFG	no	yes	former	3702.484953
873	2003-2004	28686	2	33	63	Male	Non-Hispanic Black	9-11th Grade (Includes 12th grade with no diploma)	NA	0	NA	NA	NA	NA	NA	NA	NA	Rheumatoid arthritis	NA	Yes	Prostate	NA	NA	NA	NA	9-11th Grade (Includes 12th grade with no diploma)	Rheumatoid arthritis	NA	NA	no	no	yes	NA	former	0
874	2003-2004	28734	2	37	73	Male	Non-Hispanic Black	9-11th Grade (Includes 12th grade with no diploma)	NA	0	NA	NA	NA	NA	NA	NA	NA	Rheumatoid arthritis	NA	No	NA	NA	NA	NA	NA	9-11th Grade (Includes 12th grade with no diploma)	Rheumatoid arthritis	NA	NA	no	no	yes	NA	now	0
875	2003-2004	28802	2	43	66	Female	Mexican American	Less Than 9th Grade	NA	2529.127096	NA	31.96	101.2	226	11.97	46	16.1	Rheumatoid arthritis	NA	No	NA	NA	NA	0.26	NA	Less Than 9th Grade	Rheumatoid arthritis	no	low_risk	no	no	yes	yes	never	252.9127096
876	2003-2004	28829	2	34	83	Female	Non-Hispanic White	9-11th Grade (Includes 12th grade with no diploma)	NA	27350.21786	NA	26.14	97	249.8	13.68	39	11.8	Rheumatoid arthritis	NA	Yes	Skin (non-melanoma)	NA	NA	0.22	NA	9-11th Grade (Includes 12th grade with no diploma)	Rheumatoid arthritis	no	low_risk	yes	no	yes	no	former	2735.021786
877	2003-2004	28884	2	41	65	Female	Non-Hispanic Black	Some College or AA degree	NA	12792.2833	NA	23.23	84.6	345	5.13	36	12.7	Rheumatoid arthritis	NA	No	NA	NA	NA	0.32	NA	Some College or AA degree	Rheumatoid arthritis	no	low_risk	no	no	yes	yes	former	1279.22833
878	2003-2004	28913	2	30	57	Female	Non-Hispanic White	Some College or AA degree	NA	87976.69739	NA	27.26	91.4	237.9	10.26	42	10	Rheumatoid arthritis	NA	No	NA	NA	NA	0.13	NA	Some College or AA degree	Rheumatoid arthritis	no	low_risk	no	no	yes	yes	never	8797.669739
879	2003-2004	29026	1	43	36	Male	Non-Hispanic White	Some College or AA degree	NA	35574.75058	NA	22.53	87.6	386.6	11.97	46	15.6	Rheumatoid arthritis	NA	Yes	Skin (non-melanoma)	NA	NA	0.07	NA	Some College or AA degree	Rheumatoid arthritis	no	low_risk	yes	DM	no	yes	now	3557.475058
880	2003-2004	29090	1	42	60	Female	Non-Hispanic Black	High School Grad/GED or Equivalent	NA	24655.31206	NA	30.84	97	553.2	10.26	42	8.2	Rheumatoid arthritis	NA	No	NA	NA	NA	2.6	NA	High School Grad/GED or Equivalent	Rheumatoid arthritis	yes	high_risk	yes	no	yes	yes	never	2465.531206
881	2003-2004	29100	1	38	37	Male	Other Race - Including Multi-Racial	9-11th Grade (Includes 12th grade with no diploma)	NA	46567.26158	NA	29.87	96.5	NA	NA	NA	NA	Rheumatoid arthritis	NA	No	NA	NA	NA	NA	NA	9-11th Grade (Includes 12th grade with no diploma)	Rheumatoid arthritis	NA	NA	no	no	no	no	never	4656.726158
882	2003-2004	29109	2	39	63	Male	Non-Hispanic White	High School Grad/GED or Equivalent	NA	50614.50506	NA	33.15	123.4	410.4	17.1	42	26.3	Rheumatoid arthritis	NA	No	NA	NA	NA	0.03	NA	High School Grad/GED or Equivalent	Rheumatoid arthritis	no	low_risk	no	no	no	no	former	5061.450506
883	2003-2004	29161	2	35	46	Male	Non-Hispanic White	Some College or AA degree	NA	37893.06093	NA	20.33	81.2	261.7	11.97	47	17.6	Rheumatoid arthritis	NA	No	NA	NA	NA	0.04	NA	Some College or AA degree	Rheumatoid arthritis	no	low_risk	no	no	no	yes	now	3789.306093
884	2003-2004	29191	2	34	61	Male	Non-Hispanic White	9-11th Grade (Includes 12th grade with no diploma)	NA	28882.18102	NA	23.7	98.5	345	17.1	43	18.3	Rheumatoid arthritis	NA	No	NA	NA	NA	0.4	NA	9-11th Grade (Includes 12th grade with no diploma)	Rheumatoid arthritis	no	low_risk	no	no	yes	yes	now	2888.218102
885	2003-2004	29195	2	37	72	Male	Non-Hispanic White	High School Grad/GED or Equivalent	NA	38750.49187	NA	22.61	85.7	577	17.1	40	15.6	Rheumatoid arthritis	NA	No	NA	NA	NA	0.97	NA	High School Grad/GED or Equivalent	Rheumatoid arthritis	yes	moderate_risk	yes	no	yes	yes	former	3875.049187
886	2003-2004	29243	2	31	69	Female	Non-Hispanic Black	9-11th Grade (Includes 12th grade with no diploma)	NA	13526.66313	NA	34.1	98.5	380.7	11.97	38	15.6	Rheumatoid arthritis	NA	No	NA	NA	NA	0.44	NA	9-11th Grade (Includes 12th grade with no diploma)	Rheumatoid arthritis	no	low_risk	yes	no	yes	yes	never	1352.666313
887	2003-2004	29249	2	34	71	Male	Non-Hispanic White	High School Grad/GED or Equivalent	NA	16821.35483	NA	40.91	124.2	339	8.55	37	8.8	Rheumatoid arthritis	NA	No	NA	NA	NA	3.03	NA	High School Grad/GED or Equivalent	Rheumatoid arthritis	yes	high_risk	no	no	yes	yes	never	1682.135483
888	2003-2004	29256	1	33	55	Female	Non-Hispanic White	Some College or AA degree	NA	75944.81655	NA	27.36	89.9	202.2	8.55	41	8.8	Rheumatoid arthritis	NA	No	NA	NA	NA	0.13	NA	Some College or AA degree	Rheumatoid arthritis	yes	moderate_risk	no	no	no	yes	now	7594.481655
889	2003-2004	29271	2	32	51	Male	Non-Hispanic White	High School Grad/GED or Equivalent	NA	41915.00955	NA	31.58	110.4	285.5	11.97	43	15.4	Rheumatoid arthritis	NA	No	NA	NA	NA	0.18	NA	High School Grad/GED or Equivalent	Rheumatoid arthritis	no	low_risk	no	no	yes	yes	former	4191.500955
890	2003-2004	29286	2	32	62	Female	Non-Hispanic White	High School Grad/GED or Equivalent	NA	66031.99363	NA	24.19	89.4	202.2	8.55	45	13.6	Rheumatoid arthritis	NA	No	NA	NA	NA	0.1	NA	High School Grad/GED or Equivalent	Rheumatoid arthritis	no	low_risk	no	no	no	yes	former	6603.199363
891	2003-2004	29321	2	39	85	Female	Non-Hispanic White	High School Grad/GED or Equivalent	NA	23296.71557	NA	27.15	95.6	416.4	10.26	42	12.5	Rheumatoid arthritis	NA	No	NA	NA	NA	0.1	NA	High School Grad/GED or Equivalent	Rheumatoid arthritis	yes	high_risk	yes	no	yes	yes	never	2329.671557
892	2003-2004	29326	1	38	58	Male	Non-Hispanic White	Some College or AA degree	NA	93289.78594	NA	33.27	115.7	350.9	17.1	43	17.6	Rheumatoid arthritis	NA	No	NA	NA	NA	0.36	NA	Some College or AA degree	Rheumatoid arthritis	yes	moderate_risk	no	DM	yes	yes	former	9328.978594
893	2003-2004	29354	1	37	75	Male	Non-Hispanic White	College Graduate or above	NA	0	NA	NA	NA	NA	NA	NA	NA	Rheumatoid arthritis	NA	Yes	Skin (non-melanoma)	NA	NA	NA	NA	College Graduate or above	Rheumatoid arthritis	NA	NA	yes	no	yes	NA	former	0
894	2003-2004	29371	1	34	60	Female	Mexican American	Less Than 9th Grade	NA	3937.332878	NA	25.9	83.5	333.1	11.97	43	19.3	Rheumatoid arthritis	NA	No	NA	NA	NA	0.28	NA	Less Than 9th Grade	Rheumatoid arthritis	no	low_risk	no	no	yes	yes	former	393.7332878
895	2003-2004	29390	2	39	81	Male	Non-Hispanic White	High School Grad/GED or Equivalent	NA	22527.06732	NA	36.09	128.8	392.6	5.13	37	8.8	Rheumatoid arthritis	NA	No	NA	NA	NA	0.24	NA	High School Grad/GED or Equivalent	Rheumatoid arthritis	yes	moderate_risk	yes	no	yes	yes	former	2252.706732
896	2003-2004	29468	1	38	33	Male	Non-Hispanic White	9-11th Grade (Includes 12th grade with no diploma)	NA	88576.88825	NA	34.91	111.3	452	10.26	42	9.7	Rheumatoid arthritis	NA	No	NA	NA	NA	0.33	NA	9-11th Grade (Includes 12th grade with no diploma)	Rheumatoid arthritis	no	low_risk	no	no	yes	yes	now	8857.688825
897	2003-2004	29518	2	33	76	Female	Non-Hispanic White	9-11th Grade (Includes 12th grade with no diploma)	NA	51450.68898	NA	30.75	111.4	291.5	11.97	35	7	Rheumatoid arthritis	NA	Yes	Skin (don't know what kind)	NA	NA	5.14	NA	9-11th Grade (Includes 12th grade with no diploma)	Rheumatoid arthritis	yes	NA	yes	DM	yes	yes	former	5145.068898
898	2003-2004	29574	1	29	77	Female	Non-Hispanic White	Less Than 9th Grade	NA	39724.99537	NA	22.96	NA	NA	NA	NA	NA	Rheumatoid arthritis	NA	Yes	Breast	NA	NA	NA	NA	Less Than 9th Grade	Rheumatoid arthritis	yes	NA	yes	DM	yes	yes	never	3972.499537
899	2003-2004	29641	2	31	37	Female	Non-Hispanic White	Some College or AA degree	NA	54880.61134	NA	27.91	96	315.2	11.97	40	16.1	Rheumatoid arthritis	NA	Yes	Cervix (cervical)	NA	NA	0.11	NA	Some College or AA degree	Rheumatoid arthritis	no	low_risk	no	no	no	yes	former	5488.061134
900	2003-2004	29698	1	34	54	Male	Other Hispanic	High School Grad/GED or Equivalent	NA	91283.13846	NA	29.15	108.3	529.4	17.1	41	34.2	Rheumatoid arthritis	NA	No	NA	NA	NA	0.12	NA	High School Grad/GED or Equivalent	Rheumatoid arthritis	no	low_risk	no	no	no	yes	now	9128.313846
901	2003-2004	29717	1	39	74	Female	Non-Hispanic White	9-11th Grade (Includes 12th grade with no diploma)	NA	50460.62879	NA	36.3	126.2	368.8	8.55	39	9.5	Rheumatoid arthritis	NA	No	NA	NA	NA	0.58	NA	9-11th Grade (Includes 12th grade with no diploma)	Rheumatoid arthritis	yes	high_risk	yes	DM	yes	yes	never	5046.062879
902	2003-2004	29776	2	39	81	Male	Non-Hispanic White	College Graduate or above	NA	20504.0431	NA	30.66	117.9	249.8	6.84	43	18.6	Rheumatoid arthritis	NA	No	NA	NA	NA	0.27	NA	College Graduate or above	Rheumatoid arthritis	yes	moderate_risk	yes	DM	yes	yes	former	2050.40431
903	2003-2004	29861	2	43	48	Male	Non-Hispanic White	High School Grad/GED or Equivalent	NA	82736.71213	NA	33.89	111.5	368.8	18.81	42	19.5	Rheumatoid arthritis	NA	No	NA	NA	NA	0.05	NA	High School Grad/GED or Equivalent	Rheumatoid arthritis	no	low_risk	no	no	no	no	former	8273.671213
904	2003-2004	29966	1	31	43	Female	Mexican American	Some College or AA degree	NA	22815.01773	NA	30.44	96.2	220.1	13.68	47	10.6	Rheumatoid arthritis	NA	No	NA	NA	NA	0.33	NA	Some College or AA degree	Rheumatoid arthritis	no	low_risk	no	no	no	yes	never	2281.501773
905	2003-2004	29969	2	31	85	Female	Non-Hispanic White	Some College or AA degree	NA	24227.97581	NA	26.41	NA	410.4	8.55	44	9.1	Rheumatoid arthritis	NA	Yes	Skin (non-melanoma)	NA	NA	0.16	NA	Some College or AA degree	Rheumatoid arthritis	yes	high_risk	yes	DM	yes	yes	never	2422.797581
906	2003-2004	30061	2	36	53	Female	Non-Hispanic Black	9-11th Grade (Includes 12th grade with no diploma)	NA	36686.10272	NA	28.12	95.7	208.2	6.84	40	7.9	Rheumatoid arthritis	NA	No	NA	NA	NA	0.24	NA	9-11th Grade (Includes 12th grade with no diploma)	Rheumatoid arthritis	no	low_risk	yes	no	no	no	never	3668.610272
907	2003-2004	30186	1	43	80	Male	Non-Hispanic Black	High School Grad/GED or Equivalent	NA	13401.27685	NA	27.8	102.5	517.5	10.26	34	10.9	Rheumatoid arthritis	NA	No	NA	NA	NA	0.31	NA	High School Grad/GED or Equivalent	Rheumatoid arthritis	yes	moderate_risk	yes	no	yes	yes	former	1340.127685
908	2003-2004	30225	1	34	43	Female	Mexican American	9-11th Grade (Includes 12th grade with no diploma)	NA	21378.64207	NA	38.01	124.6	273.6	10.26	42	9.1	Rheumatoid arthritis	NA	No	NA	NA	NA	0.28	NA	9-11th Grade (Includes 12th grade with no diploma)	Rheumatoid arthritis	no	low_risk	no	no	no	yes	now	2137.864207
909	2003-2004	30286	2	30	76	Male	Non-Hispanic White	High School Grad/GED or Equivalent	NA	31521.96664	NA	34.41	109.8	422.3	15.39	36	22.4	Rheumatoid arthritis	NA	No	NA	NA	NA	0.2	NA	High School Grad/GED or Equivalent	Rheumatoid arthritis	yes	moderate_risk	no	DM	yes	yes	never	3152.196664
910	2003-2004	30327	2	36	41	Female	Non-Hispanic Black	9-11th Grade (Includes 12th grade with no diploma)	NA	38235.39126	NA	38.24	105.5	NA	NA	NA	NA	Rheumatoid arthritis	NA	No	NA	NA	NA	NA	NA	9-11th Grade (Includes 12th grade with no diploma)	Rheumatoid arthritis	NA	NA	no	no	no	no	never	3823.539126
911	2003-2004	30352	2	42	48	Male	Non-Hispanic White	High School Grad/GED or Equivalent	NA	94812.90718	NA	25.27	86.8	279.6	10.26	44	29.6	Rheumatoid arthritis	NA	No	NA	NA	NA	0.04	NA	High School Grad/GED or Equivalent	Rheumatoid arthritis	no	low_risk	no	no	yes	yes	former	9481.290718
912	2003-2004	30423	2	33	75	Male	Non-Hispanic Black	Less Than 9th Grade	NA	11577.79023	NA	35.29	113.2	523.4	8.55	42	16.5	Rheumatoid arthritis	NA	No	NA	NA	NA	0.28	NA	Less Than 9th Grade	Rheumatoid arthritis	yes	NA	no	no	yes	no	never	1157.779023
913	2003-2004	30451	2	33	44	Male	Non-Hispanic Black	Some College or AA degree	NA	26117.53879	NA	40.23	119.8	339	5.13	39	11.8	Rheumatoid arthritis	NA	No	NA	NA	NA	0.08	NA	Some College or AA degree	Rheumatoid arthritis	no	low_risk	no	no	no	no	now	2611.753879
914	2003-2004	30565	1	41	43	Female	Non-Hispanic Black	9-11th Grade (Includes 12th grade with no diploma)	NA	26741.6733	NA	NA	NA	107.1	6.84	39	9.7	Rheumatoid arthritis	NA	No	NA	NA	NA	1.94	NA	9-11th Grade (Includes 12th grade with no diploma)	Rheumatoid arthritis	no	low_risk	no	no	no	no	now	2674.16733
915	2003-2004	30641	2	38	57	Female	Mexican American	Less Than 9th Grade	NA	26963.15568	NA	25.15	94.2	232	10.26	41	21.3	Rheumatoid arthritis	NA	No	NA	NA	NA	1.14	NA	Less Than 9th Grade	Rheumatoid arthritis	no	low_risk	no	no	yes	yes	never	2696.315568
916	2003-2004	30684	1	36	65	Male	Non-Hispanic Black	9-11th Grade (Includes 12th grade with no diploma)	NA	14128.19631	NA	25.57	88.5	327.1	8.55	40	5	Rheumatoid arthritis	NA	No	NA	NA	NA	3.61	NA	9-11th Grade (Includes 12th grade with no diploma)	Rheumatoid arthritis	no	low_risk	no	no	no	yes	now	1412.819631
917	2003-2004	30738	2	30	46	Male	Non-Hispanic White	Some College or AA degree	NA	33471.59339	NA	29.89	112.5	487.7	15.39	43	21	Rheumatoid arthritis	NA	No	NA	NA	NA	0.48	NA	Some College or AA degree	Rheumatoid arthritis	no	low_risk	no	no	yes	yes	now	3347.159339
918	2003-2004	30834	1	40	55	Female	Non-Hispanic White	College Graduate or above	NA	0	NA	NA	NA	NA	NA	NA	NA	Rheumatoid arthritis	NA	No	NA	NA	NA	NA	NA	College Graduate or above	Rheumatoid arthritis	NA	NA	no	no	no	NA	former	0
919	2003-2004	31026	1	34	70	Female	Mexican American	Some College or AA degree	NA	2976.475661	NA	30.72	103	297.4	10.26	37	14.5	Rheumatoid arthritis	NA	No	NA	NA	NA	0.18	NA	Some College or AA degree	Rheumatoid arthritis	no	low_risk	no	no	yes	yes	never	297.6475661
920	2003-2004	31083	2	37	53	Female	Non-Hispanic Black	Some College or AA degree	NA	31293.95189	NA	25.58	89.7	243.9	13.68	44	12	Rheumatoid arthritis	NA	No	NA	NA	NA	0.29	NA	Some College or AA degree	Rheumatoid arthritis	yes	moderate_risk	no	no	yes	yes	never	3129.395189
921	2005-2006	31151	2	53	59	Female	Non-Hispanic Black	High School Grad/GED or Equivalent	NA	32058.65402	NA	29.51	101.2	321.2	8.55	37	9.7	Rheumatoid arthritis	NA	No	NA	NA	NA	0.15	NA	High School Grad/GED or Equivalent	Rheumatoid arthritis	yes	moderate_risk	yes	DM	yes	yes	former	3205.865402
922	2005-2006	31162	2	47	71	Female	Non-Hispanic White	High School Grad/GED or Equivalent	NA	66398.88783	NA	29.6	105.9	232	8.55	39	6.6	Rheumatoid arthritis	NA	No	NA	NA	NA	0.18	NA	High School Grad/GED or Equivalent	Rheumatoid arthritis	no	low_risk	yes	DM	yes	yes	never	6639.888783
923	2005-2006	31193	1	49	51	Male	Non-Hispanic White	Less Than 9th Grade	NA	38606.18973	NA	26.84	101.7	428.3	8.55	42	11.3	Rheumatoid arthritis	NA	No	NA	NA	NA	0.2	NA	Less Than 9th Grade	Rheumatoid arthritis	no	low_risk	no	IFG	yes	yes	now	3860.618973
924	2005-2006	31214	1	48	46	Female	Non-Hispanic White	Some College or AA degree	NA	87765.05095	NA	35.44	113.5	339	6.84	38	10.2	Rheumatoid arthritis	NA	Yes	Breast	NA	NA	2.18	NA	Some College or AA degree	Rheumatoid arthritis	no	low_risk	no	no	no	yes	former	8776.505095
925	2005-2006	31257	2	50	70	Male	Non-Hispanic White	Some College or AA degree	NA	17169.55335	NA	23.55	98	327.1	17.1	43	19.9	Rheumatoid arthritis	NA	Yes	Liver	Bone	Blood	0.05	NA	Some College or AA degree	Rheumatoid arthritis	yes	moderate_risk	no	DM	no	yes	never	1716.955335
926	2005-2006	31294	1	48	73	Female	Non-Hispanic White	Some College or AA degree	NA	50775.82287	NA	25.94	92.5	273.6	8.55	38	7.7	Rheumatoid arthritis	NA	Yes	Breast	NA	NA	0.15	NA	Some College or AA degree	Rheumatoid arthritis	no	low_risk	no	no	yes	yes	never	5077.582287
927	2005-2006	31297	1	46	85	Female	Non-Hispanic White	High School Grad/GED or Equivalent	NA	36879.87211	NA	26.87	97.4	356.9	10.26	42	12.5	Rheumatoid arthritis	NA	Yes	Bladder	NA	NA	0.23	NA	High School Grad/GED or Equivalent	Rheumatoid arthritis	yes	very_high_risk	yes	no	yes	yes	former	3687.987211
928	2005-2006	31301	1	57	66	Male	Mexican American	9-11th Grade (Includes 12th grade with no diploma)	NA	7342.694186	NA	33.05	110.4	333.1	11.97	44	15.9	Rheumatoid arthritis	NA	No	NA	NA	NA	0.08	NA	9-11th Grade (Includes 12th grade with no diploma)	Rheumatoid arthritis	yes	moderate_risk	yes	no	yes	yes	never	734.2694186
929	2005-2006	31323	1	54	83	Male	Non-Hispanic White	Less Than 9th Grade	NA	25870.41953	NA	25.6	NA	440.2	8.55	40	8.8	Rheumatoid arthritis	NA	Yes	Lung	Kidney	NA	0.58	NA	Less Than 9th Grade	Rheumatoid arthritis	yes	high_risk	no	no	yes	no	former	2587.041953
930	2005-2006	31357	1	45	85	Female	Non-Hispanic White	9-11th Grade (Includes 12th grade with no diploma)	NA	0	NA	NA	NA	NA	NA	NA	NA	Rheumatoid arthritis	NA	Yes	Uterus (uterine)	NA	NA	NA	NA	9-11th Grade (Includes 12th grade with no diploma)	Rheumatoid arthritis	NA	NA	yes	no	yes	NA	former	0
931	2005-2006	31358	2	51	62	Female	Non-Hispanic Black	Some College or AA degree	NA	14226.29732	NA	30.71	102.4	297.4	8.55	30	10.2	Rheumatoid arthritis	NA	No	NA	NA	NA	3.03	NA	Some College or AA degree	Rheumatoid arthritis	yes	high_risk	no	DM	yes	yes	never	1422.629732
932	2005-2006	31393	2	55	70	Male	Non-Hispanic Black	Less Than 9th Grade	NA	15011.24428	NA	NA	NA	297.4	10.26	44	11.6	Rheumatoid arthritis	NA	No	NA	NA	NA	0.1	NA	Less Than 9th Grade	Rheumatoid arthritis	yes	moderate_risk	no	DM	yes	yes	never	1501.124428
933	2005-2006	31399	2	46	59	Male	Non-Hispanic White	Some College or AA degree	NA	91877.54102	NA	25.28	94	321.2	6.84	38	13.6	Rheumatoid arthritis	NA	Yes	Skin (don't know what kind)	NA	NA	0.6	NA	Some College or AA degree	Rheumatoid arthritis	no	low_risk	no	no	no	yes	now	9187.754102
934	2005-2006	31400	1	56	78	Female	Non-Hispanic White	Some College or AA degree	NA	71958.60602	NA	24.52	94.2	273.6	6.84	37	7.3	Rheumatoid arthritis	NA	Yes	Skin (don't know what kind)	NA	NA	0.05	NA	Some College or AA degree	Rheumatoid arthritis	yes	moderate_risk	yes	no	yes	yes	now	7195.860602
935	2005-2006	31457	1	57	61	Female	Mexican American	High School Grad/GED or Equivalent	NA	14113.54904	NA	22.44	83.6	315.2	6.84	38	14.1	Rheumatoid arthritis	NA	No	NA	NA	NA	0.72	NA	High School Grad/GED or Equivalent	Rheumatoid arthritis	no	low_risk	no	no	no	yes	never	1411.354904
936	2005-2006	31548	2	55	69	Male	Mexican American	Less Than 9th Grade	NA	10769.28481	NA	34.59	119.5	285.5	8.55	41	14.1	Rheumatoid arthritis	NA	No	NA	NA	NA	0.21	NA	Less Than 9th Grade	Rheumatoid arthritis	no	low_risk	no	no	yes	yes	now	1076.928481
937	2005-2006	31592	2	57	62	Female	Mexican American	Less Than 9th Grade	NA	7379.33406	NA	26.98	87.6	190.3	13.68	44	8.1	Rheumatoid arthritis	NA	No	NA	NA	NA	0.78	NA	Less Than 9th Grade	Rheumatoid arthritis	no	low_risk	no	DM	yes	yes	never	737.933406
938	2005-2006	31640	2	58	44	Female	Mexican American	9-11th Grade (Includes 12th grade with no diploma)	NA	21498.83615	NA	27.58	93.2	172.5	5.13	30	17	Rheumatoid arthritis	NA	No	NA	NA	NA	0.3	NA	9-11th Grade (Includes 12th grade with no diploma)	Rheumatoid arthritis	no	low_risk	no	NA	no	yes	now	2149.883615
939	2005-2006	31720	2	45	73	Female	Non-Hispanic Black	High School Grad/GED or Equivalent	NA	13136.18598	NA	26.22	92	327.1	15.39	41	9.7	Rheumatoid arthritis	NA	No	NA	NA	NA	0.46	NA	High School Grad/GED or Equivalent	Rheumatoid arthritis	no	low_risk	no	no	yes	yes	never	1313.618598
940	2005-2006	31729	1	57	80	Male	Non-Hispanic White	High School Grad/GED or Equivalent	NA	36027.01562	NA	26.16	94.8	434.2	11.97	37	11.6	Rheumatoid arthritis	NA	No	NA	NA	NA	0.1	NA	High School Grad/GED or Equivalent	Rheumatoid arthritis	yes	high_risk	yes	no	yes	yes	former	3602.701562
941	2005-2006	31736	2	58	79	Male	Non-Hispanic Black	Less Than 9th Grade	NA	12478.59146	NA	22.99	92	404.5	13.68	39	7.9	Rheumatoid arthritis	NA	No	NA	NA	NA	1.13	NA	Less Than 9th Grade	Rheumatoid arthritis	yes	moderate_risk	yes	DM	yes	yes	now	1247.859146
942	2005-2006	31796	2	52	60	Male	Non-Hispanic Black	9-11th Grade (Includes 12th grade with no diploma)	NA	8341.37491	NA	38.06	130	410.4	8.55	44	10.2	Rheumatoid arthritis	NA	No	NA	NA	NA	0.3	NA	9-11th Grade (Includes 12th grade with no diploma)	Rheumatoid arthritis	no	low_risk	yes	DM	yes	yes	former	834.137491
943	2005-2006	31830	1	58	62	Female	Mexican American	High School Grad/GED or Equivalent	NA	4405.783737	NA	26.17	87	315.2	8.55	37	13.4	Rheumatoid arthritis	NA	No	NA	NA	NA	1.09	NA	High School Grad/GED or Equivalent	Rheumatoid arthritis	no	low_risk	no	no	no	yes	never	440.5783737
944	2005-2006	31857	1	44	74	Female	Non-Hispanic White	Some College or AA degree	NA	43935.46725	NA	22.48	86	291.5	10.26	40	12	Rheumatoid arthritis	NA	Yes	Skin (non-melanoma)	NA	NA	0.56	NA	Some College or AA degree	Rheumatoid arthritis	no	low_risk	no	no	no	yes	former	4393.546725
945	2005-2006	31894	1	55	61	Female	Mexican American	Some College or AA degree	NA	5263.32724	NA	32.96	100.9	202.2	11.97	39	20.2	Rheumatoid arthritis	NA	No	NA	NA	NA	0.33	NA	Some College or AA degree	Rheumatoid arthritis	no	low_risk	no	DM	yes	yes	never	526.332724
946	2005-2006	31966	2	58	60	Female	Non-Hispanic Black	Some College or AA degree	NA	16813.82836	NA	22.34	83.5	243.9	10.26	46	12.2	Rheumatoid arthritis	NA	No	NA	NA	NA	0.1	NA	Some College or AA degree	Rheumatoid arthritis	no	low_risk	no	no	yes	yes	never	1681.382836
947	2005-2006	32001	1	46	41	Female	Other Race - Including Multi-Racial	Some College or AA degree	NA	91857.74272	NA	26.72	95	255.8	5.13	39	26	Rheumatoid arthritis	NA	No	NA	NA	NA	1.08	NA	Some College or AA degree	Rheumatoid arthritis	no	low_risk	no	DM	no	yes	now	9185.774272
948	2005-2006	32020	1	48	64	Male	Non-Hispanic White	Some College or AA degree	NA	29480.94051	NA	27.38	NA	NA	NA	NA	NA	Rheumatoid arthritis	NA	No	NA	NA	NA	NA	NA	Some College or AA degree	Rheumatoid arthritis	NA	NA	no	no	no	no	now	2948.094051
949	2005-2006	32066	1	51	65	Male	Non-Hispanic Black	9-11th Grade (Includes 12th grade with no diploma)	NA	7965.050797	NA	29.89	101.5	422.3	10.26	39	9.1	Rheumatoid arthritis	NA	Yes	Prostate	NA	NA	1.23	NA	9-11th Grade (Includes 12th grade with no diploma)	Rheumatoid arthritis	yes	moderate_risk	no	no	yes	yes	now	796.5050797
950	2005-2006	32082	2	49	60	Male	Non-Hispanic Black	High School Grad/GED or Equivalent	NA	9950.958117	NA	22.27	83	333.1	8.55	41	12.2	Rheumatoid arthritis	NA	No	NA	NA	NA	0.17	NA	High School Grad/GED or Equivalent	Rheumatoid arthritis	no	low_risk	no	no	yes	no	former	995.0958117
951	2005-2006	32094	1	46	45	Female	Non-Hispanic White	High School Grad/GED or Equivalent	NA	109564.7801	NA	34.16	101.7	261.7	13.68	39	15.6	Rheumatoid arthritis	NA	No	NA	NA	NA	2.77	NA	High School Grad/GED or Equivalent	Rheumatoid arthritis	no	low_risk	no	no	no	no	former	10956.47801
952	2005-2006	32167	1	49	75	Male	Non-Hispanic White	High School Grad/GED or Equivalent	NA	51293.00664	NA	38.75	132.5	267.7	15.39	41	17.4	Rheumatoid arthritis	NA	No	NA	NA	NA	0.32	NA	High School Grad/GED or Equivalent	Rheumatoid arthritis	no	low_risk	no	DM	yes	yes	former	5129.300664
953	2005-2006	32378	2	56	20	Female	Non-Hispanic Black	9-11th Grade (Includes 12th grade with no diploma)	NA	18638.20531	NA	36	91.3	327.1	11.97	41	16.3	Rheumatoid arthritis	NA	No	NA	NA	NA	0.42	NA	9-11th Grade (Includes 12th grade with no diploma)	Rheumatoid arthritis	no	low_risk	no	no	no	yes	never	1863.820531
954	2005-2006	32401	1	57	40	Female	Mexican American	High School Grad/GED or Equivalent	NA	28351.1226	NA	25.38	87	243.9	6.84	39	6.1	Rheumatoid arthritis	NA	No	NA	NA	NA	0.77	NA	High School Grad/GED or Equivalent	Rheumatoid arthritis	no	low_risk	no	no	yes	no	never	2835.11226
955	2005-2006	32491	2	49	29	Female	Non-Hispanic White	9-11th Grade (Includes 12th grade with no diploma)	NA	67503.49985	NA	23.82	75.8	273.6	13.68	46	24.2	Rheumatoid arthritis	NA	No	NA	NA	NA	0.02	NA	9-11th Grade (Includes 12th grade with no diploma)	Rheumatoid arthritis	no	low_risk	no	no	no	no	now	6750.349985
956	2005-2006	32497	2	44	74	Female	Non-Hispanic White	High School Grad/GED or Equivalent	NA	39055.01852	NA	24.9	96.8	345	15.39	41	12.5	Rheumatoid arthritis	NA	No	NA	NA	NA	0.92	NA	High School Grad/GED or Equivalent	Rheumatoid arthritis	yes	very_high_risk	no	no	yes	no	former	3905.501852
957	2005-2006	32540	2	51	60	Female	Non-Hispanic Black	9-11th Grade (Includes 12th grade with no diploma)	NA	14619.23783	NA	33.84	113.5	517.5	11.97	39	12.2	Rheumatoid arthritis	NA	No	NA	NA	NA	0.1	NA	9-11th Grade (Includes 12th grade with no diploma)	Rheumatoid arthritis	no	low_risk	no	no	yes	yes	never	1461.923783
958	2005-2006	32599	2	46	45	Female	Non-Hispanic White	High School Grad/GED or Equivalent	NA	101923.2922	NA	24.38	84.8	249.8	6.84	44	9.3	Rheumatoid arthritis	NA	No	NA	NA	NA	0.52	NA	High School Grad/GED or Equivalent	Rheumatoid arthritis	no	low_risk	no	no	yes	yes	former	10192.32922
959	2005-2006	32687	2	48	74	Female	Non-Hispanic White	Less Than 9th Grade	NA	53182.71288	NA	29.01	94.5	279.6	11.97	39	11.1	Rheumatoid arthritis	NA	No	NA	NA	NA	0.14	NA	Less Than 9th Grade	Rheumatoid arthritis	no	low_risk	no	DM	no	yes	never	5318.271288
960	2005-2006	32691	1	45	43	Male	Non-Hispanic Black	High School Grad/GED or Equivalent	NA	25620.53356	NA	23.89	88.8	291.5	11.97	41	12.5	Rheumatoid arthritis	NA	No	NA	NA	NA	0.13	NA	High School Grad/GED or Equivalent	Rheumatoid arthritis	no	low_risk	no	no	no	no	now	2562.053356
961	2005-2006	32941	2	54	56	Female	Mexican American	Some College or AA degree	NA	17701.55712	NA	36.31	114.4	226	5.13	40	9.9	Rheumatoid arthritis	NA	No	NA	NA	NA	1.04	NA	Some College or AA degree	Rheumatoid arthritis	no	low_risk	no	no	no	yes	former	1770.155712
962	2005-2006	32948	1	57	38	Male	Non-Hispanic White	9-11th Grade (Includes 12th grade with no diploma)	NA	58272.03053	NA	29.06	95.5	416.4	11.97	43	23.8	Rheumatoid arthritis	NA	No	NA	NA	NA	0.1	NA	9-11th Grade (Includes 12th grade with no diploma)	Rheumatoid arthritis	no	low_risk	no	no	no	yes	former	5827.203053
963	2005-2006	32972	1	55	67	Female	Mexican American	High School Grad/GED or Equivalent	NA	5263.32724	NA	23.26	90.9	368.8	6.84	41	8.2	Rheumatoid arthritis	NA	No	NA	NA	NA	2.47	NA	High School Grad/GED or Equivalent	Rheumatoid arthritis	no	low_risk	yes	DM	yes	no	never	526.332724
964	2005-2006	32984	2	54	64	Male	Non-Hispanic Black	9-11th Grade (Includes 12th grade with no diploma)	NA	9953.828274	NA	20.68	86.2	196.3	6.84	43	11.3	Rheumatoid arthritis	NA	No	NA	NA	NA	0.11	NA	9-11th Grade (Includes 12th grade with no diploma)	Rheumatoid arthritis	no	low_risk	no	DM	no	yes	now	995.3828274
965	2005-2006	33050	2	56	62	Female	Non-Hispanic Black	High School Grad/GED or Equivalent	NA	11842.20762	NA	32.04	100.9	NA	NA	NA	NA	Rheumatoid arthritis	NA	No	NA	NA	NA	NA	NA	High School Grad/GED or Equivalent	Rheumatoid arthritis	NA	NA	yes	no	yes	yes	never	1184.220762
966	2005-2006	33153	2	44	82	Male	Non-Hispanic White	College Graduate or above	NA	22475.11885	NA	29.63	116.7	345	13.68	42	9.9	Rheumatoid arthritis	NA	No	NA	NA	NA	0.08	NA	College Graduate or above	Rheumatoid arthritis	yes	moderate_risk	yes	DM	yes	no	never	2247.511885
967	2005-2006	33207	1	56	62	Female	Non-Hispanic White	9-11th Grade (Includes 12th grade with no diploma)	NA	82316.02368	NA	21.22	90.7	345	13.68	41	11.8	Rheumatoid arthritis	NA	No	NA	NA	NA	0.59	NA	9-11th Grade (Includes 12th grade with no diploma)	Rheumatoid arthritis	yes	moderate_risk	no	no	yes	yes	now	8231.602368
968	2005-2006	33274	2	54	53	Female	Non-Hispanic Black	High School Grad/GED or Equivalent	NA	29738.94175	NA	23.45	81.3	NA	NA	NA	NA	Rheumatoid arthritis	NA	No	NA	NA	NA	NA	NA	High School Grad/GED or Equivalent	Rheumatoid arthritis	NA	NA	no	DM	yes	no	never	2973.894175
969	2005-2006	33280	1	53	35	Female	Non-Hispanic White	Some College or AA degree	NA	97108.63002	NA	29.98	105.6	345	11.97	39	15.2	Rheumatoid arthritis	NA	Yes	Cervix (cervical)	NA	NA	0.8	NA	Some College or AA degree	Rheumatoid arthritis	no	low_risk	no	IGT	no	yes	never	9710.863002
970	2005-2006	33324	2	53	70	Male	Mexican American	Less Than 9th Grade	NA	15242.30953	NA	26.52	102.5	267.7	13.68	43	19.2	Rheumatoid arthritis	NA	No	NA	NA	NA	0.08	NA	Less Than 9th Grade	Rheumatoid arthritis	no	low_risk	no	no	no	yes	now	1524.230953
971	2005-2006	33331	1	56	56	Female	Non-Hispanic Black	9-11th Grade (Includes 12th grade with no diploma)	NA	34703.55047	NA	38.45	121.8	255.8	5.13	41	7.5	Rheumatoid arthritis	NA	No	NA	NA	NA	0.33	NA	9-11th Grade (Includes 12th grade with no diploma)	Rheumatoid arthritis	no	low_risk	no	no	yes	yes	now	3470.355047
972	2005-2006	33337	2	49	68	Female	Non-Hispanic Black	Less Than 9th Grade	NA	11292.4001	NA	37.14	114	249.8	8.55	42	8.1	Rheumatoid arthritis	NA	No	NA	NA	NA	0.45	NA	Less Than 9th Grade	Rheumatoid arthritis	no	low_risk	yes	DM	yes	yes	never	1129.24001
973	2005-2006	33416	1	46	70	Male	Non-Hispanic White	Less Than 9th Grade	NA	47019.04489	NA	36.9	119.5	261.7	11.97	40	14.3	Rheumatoid arthritis	NA	No	NA	NA	NA	0.27	NA	Less Than 9th Grade	Rheumatoid arthritis	no	low_risk	no	IFG	yes	yes	former	4701.904489
974	2005-2006	33565	2	50	57	Male	Non-Hispanic White	High School Grad/GED or Equivalent	NA	31567.50714	NA	21.74	87.3	237.9	6.84	39	17.6	Rheumatoid arthritis	NA	No	NA	NA	NA	0.6	NA	High School Grad/GED or Equivalent	Rheumatoid arthritis	no	low_risk	no	no	no	no	now	3156.750714
975	2005-2006	33592	2	45	62	Male	Non-Hispanic Black	High School Grad/GED or Equivalent	NA	7106.908752	NA	24.66	92.5	446.1	22.23	45	17.6	Rheumatoid arthritis	NA	No	NA	NA	NA	0.15	NA	High School Grad/GED or Equivalent	Rheumatoid arthritis	no	low_risk	yes	no	yes	yes	former	710.6908752
976	2005-2006	33649	1	45	85	Male	Non-Hispanic White	High School Grad/GED or Equivalent	NA	21946.3231	NA	NA	NA	356.9	15.39	41	9.7	Rheumatoid arthritis	NA	No	NA	NA	NA	1.9	NA	High School Grad/GED or Equivalent	Rheumatoid arthritis	yes	NA	yes	IGT	yes	no	never	2194.63231
977	2005-2006	33660	2	56	59	Female	Non-Hispanic White	College Graduate or above	NA	72934.51153	NA	21.33	71.7	202.2	10.26	42	9.3	Rheumatoid arthritis	NA	No	NA	NA	NA	0.03	NA	College Graduate or above	Rheumatoid arthritis	no	low_risk	no	no	no	yes	never	7293.451153
978	2005-2006	33673	2	56	85	Male	Non-Hispanic White	Some College or AA degree	NA	12170.54789	NA	31.89	109.7	291.5	11.97	38	18.8	Rheumatoid arthritis	NA	No	NA	NA	NA	0.49	NA	Some College or AA degree	Rheumatoid arthritis	yes	moderate_risk	no	IGT	no	no	former	1217.054789
979	2005-2006	33698	2	44	75	Male	Non-Hispanic White	Less Than 9th Grade	NA	17090.46247	NA	37.04	131.6	428.3	17.1	44	21.7	Rheumatoid arthritis	NA	No	NA	NA	NA	0.49	NA	Less Than 9th Grade	Rheumatoid arthritis	yes	moderate_risk	no	IFG	no	yes	never	1709.046247
980	2005-2006	33713	2	53	62	Male	Other Race - Including Multi-Racial	College Graduate or above	NA	76659.24387	NA	30.74	120.9	428.3	10.26	41	19.7	Rheumatoid arthritis	NA	No	NA	NA	NA	1.55	NA	College Graduate or above	Rheumatoid arthritis	no	low_risk	yes	no	yes	yes	former	7665.924387
981	2005-2006	33726	1	56	66	Male	Mexican American	Less Than 9th Grade	NA	4878.859518	NA	39.61	132.7	202.2	13.68	42	19.7	Rheumatoid arthritis	NA	No	NA	NA	NA	0.67	NA	Less Than 9th Grade	Rheumatoid arthritis	yes	moderate_risk	no	DM	no	yes	never	487.8859518
982	2005-2006	33727	1	50	57	Female	Non-Hispanic Black	Some College or AA degree	NA	28240.48296	NA	30.56	102	279.6	8.55	42	8.6	Rheumatoid arthritis	NA	No	NA	NA	NA	0.35	NA	Some College or AA degree	Rheumatoid arthritis	no	low_risk	no	no	yes	yes	never	2824.048296
983	2005-2006	33748	1	50	39	Female	Non-Hispanic Black	9-11th Grade (Includes 12th grade with no diploma)	NA	36372.59806	NA	28.38	105.5	237.9	11.97	39	10.6	Rheumatoid arthritis	NA	No	NA	NA	NA	0.53	NA	9-11th Grade (Includes 12th grade with no diploma)	Rheumatoid arthritis	yes	moderate_risk	no	DM	yes	yes	never	3637.259806
984	2005-2006	33793	2	47	76	Male	Non-Hispanic White	College Graduate or above	NA	51437.36793	NA	39.73	135.3	380.7	11.97	40	17.4	Rheumatoid arthritis	NA	No	NA	NA	NA	0.94	NA	College Graduate or above	Rheumatoid arthritis	yes	high_risk	no	no	yes	no	former	5143.736793
985	2005-2006	33847	2	54	45	Female	Mexican American	9-11th Grade (Includes 12th grade with no diploma)	NA	17701.55712	NA	48.37	131.4	255.8	20.52	34	8.6	Rheumatoid arthritis	NA	No	NA	NA	NA	0.82	NA	9-11th Grade (Includes 12th grade with no diploma)	Rheumatoid arthritis	no	low_risk	no	DM	no	yes	never	1770.155712
986	2005-2006	33866	2	51	46	Female	Non-Hispanic Black	College Graduate or above	NA	26972.71661	NA	37.4	105.2	208.2	3.42	36	2.5	Rheumatoid arthritis	NA	No	NA	NA	NA	0.8	NA	College Graduate or above	Rheumatoid arthritis	no	low_risk	no	no	no	no	never	2697.271661
987	2005-2006	33947	1	50	64	Male	Non-Hispanic White	College Graduate or above	NA	69377.93921	NA	28.44	105.4	553.2	6.84	37	6.8	Rheumatoid arthritis	NA	No	NA	NA	NA	1.94	NA	College Graduate or above	Rheumatoid arthritis	no	low_risk	no	no	yes	yes	former	6937.793921
988	2005-2006	33959	1	47	81	Female	Non-Hispanic White	9-11th Grade (Includes 12th grade with no diploma)	NA	35259.98179	NA	25.7	95.8	458	10.26	37	10.6	Rheumatoid arthritis	NA	Yes	Colon	NA	NA	0.92	NA	9-11th Grade (Includes 12th grade with no diploma)	Rheumatoid arthritis	yes	very_high_risk	yes	IGT	yes	yes	never	3525.998179
989	2005-2006	33984	1	58	63	Female	Mexican American	Some College or AA degree	NA	7834.999748	NA	38.87	NA	291.5	8.55	40	9	Rheumatoid arthritis	NA	No	NA	NA	NA	0.7	NA	Some College or AA degree	Rheumatoid arthritis	NA	NA	yes	no	no	yes	former	783.4999748
990	2005-2006	33992	2	46	20	Male	Non-Hispanic White	Some College or AA degree	NA	67555.68755	NA	25.17	86.3	446.1	15.39	48	16.7	Rheumatoid arthritis	NA	No	NA	NA	NA	0.05	NA	Some College or AA degree	Rheumatoid arthritis	no	low_risk	no	no	no	yes	now	6755.568755
991	2005-2006	34046	2	46	48	Male	Non-Hispanic White	High School Grad/GED or Equivalent	NA	97483.13435	NA	25.48	96.8	327.1	6.84	40	6.4	Rheumatoid arthritis	NA	No	NA	NA	NA	1.07	NA	High School Grad/GED or Equivalent	Rheumatoid arthritis	no	low_risk	no	no	no	yes	former	9748.313435
992	2005-2006	34047	1	49	57	Male	Non-Hispanic White	College Graduate or above	NA	104617.1144	NA	33.08	112	410.4	15.39	41	29.9	Rheumatoid arthritis	NA	No	NA	NA	NA	0.1	NA	College Graduate or above	Rheumatoid arthritis	no	low_risk	no	no	yes	yes	former	10461.71144
993	2005-2006	34050	2	44	74	Female	Non-Hispanic White	Less Than 9th Grade	NA	39230.2485	NA	29.72	103.5	202.2	22.23	40	5.2	Rheumatoid arthritis	NA	No	NA	NA	NA	0.21	NA	Less Than 9th Grade	Rheumatoid arthritis	no	low_risk	yes	no	yes	yes	never	3923.02485
994	2005-2006	34060	1	54	70	Female	Mexican American	Some College or AA degree	NA	11328.02929	NA	36.23	123.3	440.2	41.04	30	11.5	Rheumatoid arthritis	NA	No	NA	NA	NA	0.08	NA	Some College or AA degree	Rheumatoid arthritis	no	low_risk	yes	DM	yes	no	former	1132.802929
995	2005-2006	34165	2	50	52	Female	Non-Hispanic White	High School Grad/GED or Equivalent	NA	47786.96977	NA	34.95	113.9	380.7	11.97	42	22.2	Rheumatoid arthritis	NA	No	NA	NA	NA	1.04	NA	High School Grad/GED or Equivalent	Rheumatoid arthritis	no	low_risk	no	no	yes	yes	now	4778.696977
996	2005-2006	34186	2	48	60	Female	Non-Hispanic White	High School Grad/GED or Equivalent	NA	80906.35458	NA	37.72	121.7	333.1	17.1	45	5.9	Rheumatoid arthritis	NA	No	NA	NA	NA	1.28	NA	High School Grad/GED or Equivalent	Rheumatoid arthritis	no	low_risk	no	no	yes	yes	former	8090.635458
997	2005-2006	34212	1	52	50	Female	Non-Hispanic Black	9-11th Grade (Includes 12th grade with no diploma)	NA	28073.51169	NA	20.13	80.2	226	6.84	37	9.3	Rheumatoid arthritis	NA	No	NA	NA	NA	1.37	NA	9-11th Grade (Includes 12th grade with no diploma)	Rheumatoid arthritis	no	low_risk	no	no	no	yes	now	2807.351169
998	2005-2006	34306	2	57	67	Female	Mexican American	High School Grad/GED or Equivalent	NA	7829.139207	NA	30.48	109.2	267.7	8.55	45	16.7	Rheumatoid arthritis	NA	No	NA	NA	NA	0.16	NA	High School Grad/GED or Equivalent	Rheumatoid arthritis	yes	moderate_risk	no	DM	no	yes	never	782.9139207
999	2005-2006	34325	2	53	34	Male	Mexican American	9-11th Grade (Includes 12th grade with no diploma)	NA	32649.49555	NA	50.72	153.7	315.2	17.1	40	14	Rheumatoid arthritis	NA	No	NA	NA	NA	0.51	NA	9-11th Grade (Includes 12th grade with no diploma)	Rheumatoid arthritis	no	low_risk	no	no	yes	no	never	3264.949555
1000	2005-2006	34369	1	56	63	Female	Non-Hispanic Black	9-11th Grade (Includes 12th grade with no diploma)	NA	0	NA	NA	NA	NA	NA	NA	NA	Rheumatoid arthritis	NA	Yes	Breast	NA	NA	NA	NA	9-11th Grade (Includes 12th grade with no diploma)	Rheumatoid arthritis	NA	NA	yes	DM	yes	NA	never	0
1001	2005-2006	34375	2	57	75	Female	Mexican American	High School Grad/GED or Equivalent	NA	11935.33568	NA	35.61	112.4	267.7	8.55	39	21.7	Rheumatoid arthritis	NA	No	NA	NA	NA	0.07	NA	High School Grad/GED or Equivalent	Rheumatoid arthritis	no	low_risk	yes	DM	yes	yes	never	1193.533568
1002	2005-2006	34423	1	48	58	Female	Non-Hispanic Black	Some College or AA degree	NA	26942.26558	NA	36.08	115.7	315.2	8.55	40	9.9	Rheumatoid arthritis	NA	No	NA	NA	NA	0.27	NA	Some College or AA degree	Rheumatoid arthritis	no	low_risk	yes	DM	yes	yes	former	2694.226558
1003	2005-2006	34497	2	44	80	Male	Non-Hispanic White	High School Grad/GED or Equivalent	NA	21709.6568	NA	23.17	NA	NA	NA	NA	NA	Rheumatoid arthritis	NA	No	NA	NA	NA	NA	NA	High School Grad/GED or Equivalent	Rheumatoid arthritis	NA	NA	no	no	no	no	former	2170.96568
1004	2005-2006	34502	2	49	56	Female	Non-Hispanic White	College Graduate or above	NA	93147.43328	NA	20.14	72.3	NA	NA	NA	NA	Rheumatoid arthritis	NA	No	NA	NA	NA	NA	NA	College Graduate or above	Rheumatoid arthritis	NA	NA	no	no	yes	no	former	9314.743328
1005	2005-2006	34569	2	48	69	Male	Non-Hispanic White	College Graduate or above	NA	67382.46849	NA	22.72	89.3	297.4	15.39	42	11.5	Rheumatoid arthritis	NA	No	NA	NA	NA	0.19	NA	College Graduate or above	Rheumatoid arthritis	no	low_risk	no	no	yes	yes	never	6738.246849
1006	2005-2006	34570	1	55	80	Female	Mexican American	9-11th Grade (Includes 12th grade with no diploma)	NA	9230.460768	NA	NA	NA	NA	NA	NA	NA	Rheumatoid arthritis	NA	No	NA	NA	NA	NA	NA	9-11th Grade (Includes 12th grade with no diploma)	Rheumatoid arthritis	yes	NA	no	DM	yes	no	now	923.0460768
1007	2005-2006	34594	2	56	76	Male	Non-Hispanic Black	Less Than 9th Grade	NA	8788.841408	NA	33.39	113	345	8.55	36	9.7	Rheumatoid arthritis	NA	No	NA	NA	NA	0.2	NA	Less Than 9th Grade	Rheumatoid arthritis	yes	high_risk	yes	DM	yes	yes	former	878.8841408
1008	2005-2006	34613	2	49	69	Male	Non-Hispanic Black	High School Grad/GED or Equivalent	NA	9950.958117	NA	36.24	123.3	339	17.1	41	13.1	Rheumatoid arthritis	NA	No	NA	NA	NA	0.53	NA	High School Grad/GED or Equivalent	Rheumatoid arthritis	yes	very_high_risk	no	DM	yes	yes	former	995.0958117
1009	2005-2006	34641	2	51	45	Female	Non-Hispanic Black	9-11th Grade (Includes 12th grade with no diploma)	NA	26939.3187	NA	19.8	78.2	249.8	6.84	38	2.9	Rheumatoid arthritis	NA	No	NA	NA	NA	0.39	NA	9-11th Grade (Includes 12th grade with no diploma)	Rheumatoid arthritis	no	low_risk	no	no	no	no	now	2693.93187
1010	2005-2006	34694	2	53	81	Female	Non-Hispanic White	High School Grad/GED or Equivalent	NA	0	NA	NA	NA	NA	NA	NA	NA	Rheumatoid arthritis	NA	No	NA	NA	NA	NA	NA	High School Grad/GED or Equivalent	Rheumatoid arthritis	NA	NA	yes	no	no	NA	never	0
1011	2005-2006	34713	1	55	72	Male	Non-Hispanic White	College Graduate or above	NA	41682.3421	NA	25.58	100.1	285.5	18.81	42	44.8	Rheumatoid arthritis	NA	Yes	Other	NA	NA	0.23	NA	College Graduate or above	Rheumatoid arthritis	no	low_risk	no	no	yes	yes	never	4168.23421
1012	2005-2006	34745	2	52	61	Female	Non-Hispanic Black	High School Grad/GED or Equivalent	NA	12823.37323	NA	36.1	116.7	309.3	8.55	43	15	Rheumatoid arthritis	NA	No	NA	NA	NA	0.52	NA	High School Grad/GED or Equivalent	Rheumatoid arthritis	no	low_risk	no	no	yes	no	former	1282.337323
1013	2005-2006	34843	1	49	79	Male	Non-Hispanic White	9-11th Grade (Includes 12th grade with no diploma)	NA	20198.88594	NA	27.05	101.3	428.3	11.97	40	26.1	Rheumatoid arthritis	NA	No	NA	NA	NA	0.3	NA	9-11th Grade (Includes 12th grade with no diploma)	Rheumatoid arthritis	yes	high_risk	no	no	yes	no	never	2019.888594
1014	2005-2006	34913	2	46	81	Female	Non-Hispanic White	Some College or AA degree	NA	30730.51468	NA	32.83	110.7	249.8	11.97	40	15.8	Rheumatoid arthritis	NA	Yes	Skin (non-melanoma)	NA	NA	0.27	NA	Some College or AA degree	Rheumatoid arthritis	yes	moderate_risk	no	no	yes	yes	never	3073.051468
1015	2005-2006	35007	2	57	46	Female	Mexican American	Less Than 9th Grade	NA	18021.00447	NA	35.64	114.8	202.2	10.26	36	3.9	Rheumatoid arthritis	NA	No	NA	NA	NA	0.73	NA	Less Than 9th Grade	Rheumatoid arthritis	yes	high_risk	yes	DM	yes	yes	now	1802.100447
1016	2005-2006	35122	2	53	70	Female	Non-Hispanic White	High School Grad/GED or Equivalent	NA	54508.82834	NA	29.65	98.8	374.7	13.68	44	26.3	Rheumatoid arthritis	NA	No	NA	NA	NA	0.12	NA	High School Grad/GED or Equivalent	Rheumatoid arthritis	no	low_risk	no	no	yes	yes	former	5450.882834
1017	2005-2006	35315	1	54	60	Female	Non-Hispanic White	College Graduate or above	NA	44724.3746	NA	24.67	90.3	255.8	3.42	40	7.7	Rheumatoid arthritis	NA	No	NA	NA	NA	1.28	NA	College Graduate or above	Rheumatoid arthritis	no	low_risk	no	no	no	no	never	4472.43746
1018	2005-2006	35324	2	44	76	Male	Non-Hispanic White	High School Grad/GED or Equivalent	NA	41866.97719	NA	32.79	122.2	517.5	15.39	43	18.6	Rheumatoid arthritis	NA	No	NA	NA	NA	0.35	NA	High School Grad/GED or Equivalent	Rheumatoid arthritis	yes	moderate_risk	yes	no	yes	yes	now	4186.697719
1019	2005-2006	35329	2	46	55	Male	Non-Hispanic White	Some College or AA degree	NA	91877.54102	NA	30.45	109.1	386.6	17.1	44	19.2	Rheumatoid arthritis	NA	No	NA	NA	NA	0.55	NA	Some College or AA degree	Rheumatoid arthritis	no	low_risk	no	no	no	yes	now	9187.754102
1020	2005-2006	35349	2	47	63	Female	Non-Hispanic White	High School Grad/GED or Equivalent	NA	82177.88726	NA	19.18	71.2	136.8	8.55	43	12.7	Rheumatoid arthritis	NA	No	NA	NA	NA	0.2	NA	High School Grad/GED or Equivalent	Rheumatoid arthritis	no	low_risk	no	no	yes	no	now	8217.788726
1021	2005-2006	35407	2	54	67	Male	Non-Hispanic Black	9-11th Grade (Includes 12th grade with no diploma)	NA	9953.828274	NA	34.35	116.3	446.1	8.55	41	10.9	Rheumatoid arthritis	NA	No	NA	NA	NA	0.52	NA	9-11th Grade (Includes 12th grade with no diploma)	Rheumatoid arthritis	no	low_risk	yes	DM	yes	yes	never	995.3828274
1022	2005-2006	35444	2	47	80	Male	Non-Hispanic White	Some College or AA degree	NA	26514.96126	NA	27.95	105.5	404.5	10.26	42	16.3	Rheumatoid arthritis	NA	No	NA	NA	NA	0.06	NA	Some College or AA degree	Rheumatoid arthritis	yes	moderate_risk	no	no	no	yes	never	2651.496126
1023	2005-2006	35455	1	47	53	Female	Non-Hispanic Black	College Graduate or above	NA	26017.12971	NA	40.65	120.8	410.4	11.97	41	12.5	Rheumatoid arthritis	NA	Yes	Breast	NA	NA	0.73	NA	College Graduate or above	Rheumatoid arthritis	no	low_risk	no	IGT	yes	yes	now	2601.712971
1024	2005-2006	35473	1	45	49	Male	Non-Hispanic Black	Some College or AA degree	NA	25620.53356	NA	28.28	99.4	339	13.68	39	17.2	Rheumatoid arthritis	NA	No	NA	NA	NA	1.24	NA	Some College or AA degree	Rheumatoid arthritis	no	low_risk	yes	DM	yes	no	now	2562.053356
1025	2005-2006	35502	1	45	82	Female	Non-Hispanic White	Some College or AA degree	NA	35764.04787	NA	NA	NA	481.8	11.97	37	13.4	Rheumatoid arthritis	NA	Yes	Breast	NA	NA	0.99	NA	Some College or AA degree	Rheumatoid arthritis	yes	high_risk	yes	no	no	yes	never	3576.404787
1026	2005-2006	35528	1	49	71	Male	Non-Hispanic White	High School Grad/GED or Equivalent	NA	20198.88594	NA	24.54	102.9	398.5	20.52	44	17.4	Rheumatoid arthritis	NA	No	NA	NA	NA	3.01	NA	High School Grad/GED or Equivalent	Rheumatoid arthritis	no	low_risk	no	DM	yes	yes	former	2019.888594
1027	2005-2006	35535	1	57	85	Female	Non-Hispanic White	College Graduate or above	NA	47657.87141	NA	21.82	78.9	255.8	10.26	42	27.9	Rheumatoid arthritis	NA	No	NA	NA	NA	0.01	NA	College Graduate or above	Rheumatoid arthritis	NA	NA	no	no	yes	yes	never	4765.787141
1028	2005-2006	35558	2	45	84	Female	Other Hispanic	Less Than 9th Grade	NA	21615.39635	NA	18.83	77.3	NA	NA	NA	NA	Rheumatoid arthritis	NA	No	NA	NA	NA	NA	NA	Less Than 9th Grade	Rheumatoid arthritis	NA	NA	no	no	yes	no	never	2161.539635
1029	2005-2006	35614	1	45	73	Male	Non-Hispanic White	High School Grad/GED or Equivalent	NA	45879.03351	NA	23.39	90.7	255.8	13.68	40	13.6	Rheumatoid arthritis	NA	No	NA	NA	NA	1.34	NA	High School Grad/GED or Equivalent	Rheumatoid arthritis	yes	high_risk	yes	DM	yes	yes	never	4587.903351
1030	2005-2006	35626	2	58	85	Female	Mexican American	Less Than 9th Grade	NA	11262.84959	NA	24.43	98.9	232	6.84	42	18.6	Rheumatoid arthritis	NA	No	NA	NA	NA	0.38	NA	Less Than 9th Grade	Rheumatoid arthritis	no	low_risk	yes	IGT	yes	yes	never	1126.284959
1031	2005-2006	35675	2	50	70	Female	Non-Hispanic White	High School Grad/GED or Equivalent	NA	39386.3121	NA	29.52	106	237.9	6.84	41	9	Rheumatoid arthritis	NA	No	NA	NA	NA	0.11	NA	High School Grad/GED or Equivalent	Rheumatoid arthritis	yes	moderate_risk	no	DM	yes	yes	never	3938.63121
1032	2005-2006	35783	2	48	80	Male	Non-Hispanic White	College Graduate or above	NA	24393.12248	NA	23.18	96.4	291.5	15.39	47	19.5	Rheumatoid arthritis	NA	Yes	Skin (non-melanoma)	NA	NA	0.04	NA	College Graduate or above	Rheumatoid arthritis	yes	moderate_risk	yes	DM	no	yes	never	2439.312248
1033	2005-2006	35788	1	47	72	Male	Non-Hispanic White	College Graduate or above	NA	42640.64255	NA	28.88	110.4	362.8	15.39	46	15.9	Rheumatoid arthritis	NA	No	NA	NA	NA	0.06	NA	College Graduate or above	Rheumatoid arthritis	no	low_risk	no	no	yes	no	never	4264.064255
1034	2005-2006	35805	2	51	45	Male	Non-Hispanic Black	Some College or AA degree	NA	24218.64308	NA	36.31	118.6	386.6	27.36	33	39.2	Rheumatoid arthritis	NA	No	NA	NA	NA	0.95	NA	Some College or AA degree	Rheumatoid arthritis	yes	moderate_risk	no	IFG	yes	yes	now	2421.864308
1035	2005-2006	35865	2	50	39	Male	Non-Hispanic Black	High School Grad/GED or Equivalent	NA	25115.08697	NA	NA	103.8	226	8.55	44	10.4	Rheumatoid arthritis	NA	No	NA	NA	NA	0.13	NA	High School Grad/GED or Equivalent	Rheumatoid arthritis	no	low_risk	no	DM	no	yes	never	2511.508697
1036	2005-2006	35883	2	47	68	Male	Non-Hispanic White	College Graduate or above	NA	74086.81595	NA	27.14	96	368.8	10.26	45	18.1	Rheumatoid arthritis	NA	No	NA	NA	NA	0.04	NA	College Graduate or above	Rheumatoid arthritis	no	low_risk	yes	no	no	yes	former	7408.681595
1037	2005-2006	35907	2	50	85	Male	Non-Hispanic White	Some College or AA degree	NA	22608.46567	NA	20.89	89	422.3	13.68	48	19.3	Rheumatoid arthritis	NA	No	NA	NA	NA	0.38	NA	Some College or AA degree	Rheumatoid arthritis	no	low_risk	yes	no	no	no	never	2260.846567
1038	2005-2006	35955	2	45	42	Female	Non-Hispanic Black	9-11th Grade (Includes 12th grade with no diploma)	NA	19341.87056	NA	32.36	102	249.8	6.84	42	9.1	Rheumatoid arthritis	NA	No	NA	NA	NA	0.07	NA	9-11th Grade (Includes 12th grade with no diploma)	Rheumatoid arthritis	no	low_risk	no	no	no	no	never	1934.187056
1039	2005-2006	35961	1	49	66	Male	Non-Hispanic White	High School Grad/GED or Equivalent	NA	78681.75885	NA	25.85	93.8	404.5	20.52	44	16.3	Rheumatoid arthritis	NA	Yes	Prostate	NA	NA	0.14	NA	High School Grad/GED or Equivalent	Rheumatoid arthritis	no	low_risk	no	no	yes	yes	never	7868.175885
1040	2005-2006	36057	1	55	58	Male	Mexican American	High School Grad/GED or Equivalent	NA	18866.31145	NA	31.6	112.7	356.9	11.97	40	18.6	Rheumatoid arthritis	NA	No	NA	NA	NA	0.92	NA	High School Grad/GED or Equivalent	Rheumatoid arthritis	no	low_risk	no	DM	no	yes	now	1886.631145
1041	2005-2006	36058	2	50	69	Female	Non-Hispanic Black	9-11th Grade (Includes 12th grade with no diploma)	NA	14854.51811	NA	41.61	133.6	261.7	6.84	41	15.8	Rheumatoid arthritis	NA	No	NA	NA	NA	1.98	NA	9-11th Grade (Includes 12th grade with no diploma)	Rheumatoid arthritis	yes	moderate_risk	no	no	yes	yes	never	1485.451811
1042	2005-2006	36085	2	56	62	Female	Non-Hispanic Black	9-11th Grade (Includes 12th grade with no diploma)	NA	12038.29304	NA	32.88	108	285.5	5.13	39	3.9	Rheumatoid arthritis	NA	No	NA	NA	NA	1.79	NA	9-11th Grade (Includes 12th grade with no diploma)	Rheumatoid arthritis	no	low_risk	yes	DM	yes	yes	never	1203.829304
1043	2005-2006	36149	2	45	38	Female	Non-Hispanic Black	9-11th Grade (Includes 12th grade with no diploma)	NA	18313.55586	NA	43.31	124	315.2	3.42	40	5.6	Rheumatoid arthritis	NA	No	NA	NA	NA	1.63	NA	9-11th Grade (Includes 12th grade with no diploma)	Rheumatoid arthritis	no	low_risk	no	DM	yes	yes	never	1831.355586
1044	2005-2006	36164	2	52	46	Male	Non-Hispanic White	Some College or AA degree	NA	74515.46043	NA	28.14	99.4	380.7	11.97	46	13.3	Rheumatoid arthritis	NA	No	NA	NA	NA	0.61	NA	Some College or AA degree	Rheumatoid arthritis	no	low_risk	no	no	no	yes	never	7451.546043
1045	2005-2006	36373	2	44	69	Male	Non-Hispanic White	9-11th Grade (Includes 12th grade with no diploma)	NA	32456.62874	NA	21.05	84.6	529.4	15.39	34	15.6	Rheumatoid arthritis	NA	No	NA	NA	NA	0.09	NA	9-11th Grade (Includes 12th grade with no diploma)	Rheumatoid arthritis	yes	high_risk	no	no	yes	yes	former	3245.662874
1046	2005-2006	36437	1	56	50	Female	Non-Hispanic Black	Less Than 9th Grade	NA	34703.55047	NA	27.36	91.9	232	6.84	44	7.7	Rheumatoid arthritis	NA	No	NA	NA	NA	0.19	NA	Less Than 9th Grade	Rheumatoid arthritis	no	low_risk	no	no	no	yes	never	3470.355047
1047	2005-2006	36451	1	48	65	Female	Non-Hispanic Black	9-11th Grade (Includes 12th grade with no diploma)	NA	14602.73334	NA	31.75	92	243.9	6.84	41	15.8	Rheumatoid arthritis	NA	No	NA	NA	NA	0.09	NA	9-11th Grade (Includes 12th grade with no diploma)	Rheumatoid arthritis	no	low_risk	no	no	no	yes	former	1460.273334
1048	2005-2006	36478	1	50	67	Male	Non-Hispanic Black	Less Than 9th Grade	NA	10987.32845	NA	33.83	120.1	434.2	6.84	41	7.7	Rheumatoid arthritis	NA	Yes	Colon	NA	NA	2.93	NA	Less Than 9th Grade	Rheumatoid arthritis	no	low_risk	no	no	yes	yes	never	1098.732845
1049	2005-2006	36556	2	57	46	Male	Mexican American	Less Than 9th Grade	NA	19546.08855	NA	26.52	94.4	237.9	13.68	45	17.6	Rheumatoid arthritis	NA	No	NA	NA	NA	0.04	NA	Less Than 9th Grade	Rheumatoid arthritis	no	low_risk	no	no	no	yes	never	1954.608855
1050	2005-2006	36681	2	46	85	Female	Non-Hispanic White	High School Grad/GED or Equivalent	NA	37715.68988	NA	19.82	NA	291.5	8.55	38	7.9	Rheumatoid arthritis	NA	No	NA	NA	NA	0.88	NA	High School Grad/GED or Equivalent	Rheumatoid arthritis	yes	very_high_risk	no	DM	yes	yes	never	3771.568988
1051	2005-2006	36728	2	50	69	Female	Non-Hispanic White	Some College or AA degree	NA	62036.2976	NA	40.89	125.8	487.7	11.97	44	14.9	Rheumatoid arthritis	NA	No	NA	NA	NA	0.44	NA	Some College or AA degree	Rheumatoid arthritis	no	low_risk	no	DM	yes	no	former	6203.62976
1052	2005-2006	36729	2	46	85	Female	Non-Hispanic White	Some College or AA degree	NA	37715.68988	NA	29.89	96.2	255.8	13.68	41	19.2	Rheumatoid arthritis	NA	No	NA	NA	NA	0.41	NA	Some College or AA degree	Rheumatoid arthritis	no	low_risk	yes	no	no	yes	never	3771.568988
1053	2005-2006	36767	1	50	60	Male	Non-Hispanic Black	9-11th Grade (Includes 12th grade with no diploma)	NA	10987.32845	NA	38.62	130	487.7	11.97	43	12.2	Rheumatoid arthritis	NA	No	NA	NA	NA	0.53	NA	9-11th Grade (Includes 12th grade with no diploma)	Rheumatoid arthritis	no	low_risk	no	no	yes	no	former	1098.732845
1054	2005-2006	36772	1	44	34	Female	Non-Hispanic White	Some College or AA degree	NA	77821.3191	NA	37.21	105.5	309.3	6.84	38	23.8	Rheumatoid arthritis	NA	No	NA	NA	NA	0.2	NA	Some College or AA degree	Rheumatoid arthritis	no	low_risk	no	no	no	yes	now	7782.13191
1055	2005-2006	36831	1	57	85	Male	Mexican American	Less Than 9th Grade	NA	9420.815342	NA	NA	NA	368.8	8.55	39	26.9	Rheumatoid arthritis	NA	No	NA	NA	NA	0.62	NA	Less Than 9th Grade	Rheumatoid arthritis	yes	moderate_risk	yes	no	no	yes	never	942.0815342
1056	2005-2006	36838	1	49	69	Male	Non-Hispanic White	High School Grad/GED or Equivalent	NA	40803.57361	NA	25.44	93.9	368.8	15.39	39	22.9	Rheumatoid arthritis	NA	No	NA	NA	NA	0.18	NA	High School Grad/GED or Equivalent	Rheumatoid arthritis	no	low_risk	yes	DM	no	yes	former	4080.357361
1057	2005-2006	36839	1	45	40	Male	Non-Hispanic White	College Graduate or above	NA	33242.88303	NA	38.5	116.7	345	11.97	44	9.9	Rheumatoid arthritis	NA	No	NA	NA	NA	1.42	NA	College Graduate or above	Rheumatoid arthritis	yes	moderate_risk	no	no	no	yes	now	3324.288303
1058	2005-2006	36917	2	49	40	Female	Other Hispanic	Less Than 9th Grade	NA	34599.22098	NA	27.06	86.2	297.4	11.97	43	12.5	Rheumatoid arthritis	NA	Yes	Cervix (cervical)	NA	NA	0.28	NA	Less Than 9th Grade	Rheumatoid arthritis	no	low_risk	no	no	no	yes	never	3459.922098
1059	2005-2006	36926	1	53	37	Female	Mexican American	High School Grad/GED or Equivalent	NA	21574.17121	NA	58.95	NA	356.9	6.84	34	6.4	Rheumatoid arthritis	NA	No	NA	NA	NA	1.81	NA	High School Grad/GED or Equivalent	Rheumatoid arthritis	NA	NA	no	DM	yes	yes	now	2157.417121
1060	2005-2006	36947	2	53	85	Female	Non-Hispanic White	High School Grad/GED or Equivalent	NA	42296.43676	NA	26.2	89.5	279.6	11.97	42	8.4	Rheumatoid arthritis	NA	No	NA	NA	NA	0.98	NA	High School Grad/GED or Equivalent	Rheumatoid arthritis	no	low_risk	yes	IFG	no	yes	never	4229.643676
1061	2005-2006	36971	1	45	60	Female	Non-Hispanic White	College Graduate or above	NA	73135.45547	NA	35.62	115.3	285.5	15.39	42	26.5	Rheumatoid arthritis	NA	No	NA	NA	NA	0.18	NA	College Graduate or above	Rheumatoid arthritis	no	low_risk	no	no	yes	yes	former	7313.545547
1062	2005-2006	36974	1	55	65	Male	Mexican American	Less Than 9th Grade	NA	3649.839509	NA	23.84	86	362.8	13.68	41	21.3	Rheumatoid arthritis	NA	No	NA	NA	NA	0.05	NA	Less Than 9th Grade	Rheumatoid arthritis	no	low_risk	yes	IFG	no	yes	former	364.9839509
1063	2005-2006	36980	2	50	59	Female	Non-Hispanic Black	9-11th Grade (Includes 12th grade with no diploma)	NA	25599.21534	NA	35.22	113	309.3	11.97	43	7.7	Rheumatoid arthritis	NA	No	NA	NA	NA	0.36	NA	9-11th Grade (Includes 12th grade with no diploma)	Rheumatoid arthritis	no	low_risk	no	no	yes	no	never	2559.921534
1064	2005-2006	37001	1	44	32	Female	Non-Hispanic Black	High School Grad/GED or Equivalent	NA	26749.43964	NA	39.44	106.6	350.9	8.55	38	8.8	Rheumatoid arthritis	NA	No	NA	NA	NA	1.06	NA	High School Grad/GED or Equivalent	Rheumatoid arthritis	no	low_risk	no	no	no	yes	never	2674.943964
1065	2005-2006	37030	1	45	62	Male	Non-Hispanic White	Some College or AA degree	NA	40174.7527	NA	32.48	115	261.7	8.55	38	8.6	Rheumatoid arthritis	NA	No	NA	NA	NA	7.3	NA	Some College or AA degree	Rheumatoid arthritis	no	low_risk	no	DM	yes	yes	never	4017.47527
1066	2005-2006	37050	1	50	69	Male	Non-Hispanic Black	High School Grad/GED or Equivalent	NA	11522.28255	NA	29.04	107	309.3	18.81	39	18.8	Rheumatoid arthritis	NA	No	NA	NA	NA	0.48	NA	High School Grad/GED or Equivalent	Rheumatoid arthritis	yes	moderate_risk	yes	DM	yes	yes	former	1152.228255
1067	2005-2006	37129	2	58	61	Male	Mexican American	Less Than 9th Grade	NA	2939.333162	NA	33.01	109	386.6	10.26	41	13.6	Rheumatoid arthritis	NA	No	NA	NA	NA	0.1	NA	Less Than 9th Grade	Rheumatoid arthritis	no	low_risk	yes	DM	yes	yes	never	293.9333162
1068	2005-2006	37131	2	50	44	Female	Non-Hispanic White	High School Grad/GED or Equivalent	NA	41786.17484	NA	NA	NA	232	5.13	39	11.6	Rheumatoid arthritis	NA	No	NA	NA	NA	0.55	NA	High School Grad/GED or Equivalent	Rheumatoid arthritis	no	low_risk	no	no	no	no	now	4178.617484
1069	2005-2006	37178	1	45	85	Female	Non-Hispanic White	Less Than 9th Grade	NA	33056.2925	NA	NA	NA	NA	NA	NA	NA	Rheumatoid arthritis	NA	Yes	Colon	NA	NA	NA	NA	Less Than 9th Grade	Rheumatoid arthritis	NA	NA	yes	DM	yes	no	never	3305.62925
1070	2005-2006	37248	2	50	67	Male	Non-Hispanic Black	College Graduate or above	NA	9822.593374	NA	31.02	117.8	374.7	23.94	42	12.4	Rheumatoid arthritis	NA	No	NA	NA	NA	0.32	NA	College Graduate or above	Rheumatoid arthritis	no	low_risk	no	no	yes	yes	former	982.2593374
1071	2005-2006	37296	1	51	46	Female	Non-Hispanic Black	9-11th Grade (Includes 12th grade with no diploma)	NA	20436.7254	NA	30.38	90.8	279.6	5.13	38	3.4	Rheumatoid arthritis	NA	No	NA	NA	NA	0.03	NA	9-11th Grade (Includes 12th grade with no diploma)	Rheumatoid arthritis	no	low_risk	no	no	no	yes	never	2043.67254
1072	2005-2006	37330	1	50	68	Female	Non-Hispanic White	Some College or AA degree	NA	77058.53626	NA	20.17	77.8	232	10.26	38	15.9	Rheumatoid arthritis	NA	No	NA	NA	NA	0.01	NA	Some College or AA degree	Rheumatoid arthritis	no	low_risk	no	no	no	no	former	7705.853626
1073	2005-2006	37373	2	53	77	Female	Non-Hispanic White	High School Grad/GED or Equivalent	NA	55483.1472	NA	33.26	106.5	559.1	15.39	41	12.2	Rheumatoid arthritis	NA	No	NA	NA	NA	0.4	NA	High School Grad/GED or Equivalent	Rheumatoid arthritis	yes	very_high_risk	yes	DM	yes	yes	never	5548.31472
1074	2005-2006	37386	2	53	61	Male	Mexican American	High School Grad/GED or Equivalent	NA	9455.851516	NA	28.5	109.8	487.7	8.55	38	7.5	Rheumatoid arthritis	NA	No	NA	NA	NA	0.95	NA	High School Grad/GED or Equivalent	Rheumatoid arthritis	no	low_risk	yes	no	yes	yes	former	945.5851516
1075	2005-2006	37394	2	49	68	Female	Non-Hispanic White	9-11th Grade (Includes 12th grade with no diploma)	NA	70884.11398	NA	31.81	101	392.6	13.68	41	12.4	Rheumatoid arthritis	NA	No	NA	NA	NA	0.43	NA	9-11th Grade (Includes 12th grade with no diploma)	Rheumatoid arthritis	yes	moderate_risk	no	no	no	yes	never	7088.411398
1076	2005-2006	37430	2	46	73	Male	Non-Hispanic White	High School Grad/GED or Equivalent	NA	0	NA	NA	NA	NA	NA	NA	NA	Rheumatoid arthritis	NA	No	NA	NA	NA	NA	NA	High School Grad/GED or Equivalent	Rheumatoid arthritis	NA	NA	yes	DM	yes	NA	former	0
1077	2005-2006	37462	2	53	29	Female	Non-Hispanic White	Some College or AA degree	NA	85596.50165	NA	20.59	74	190.3	13.68	40	11.6	Rheumatoid arthritis	NA	No	NA	NA	NA	0.08	NA	Some College or AA degree	Rheumatoid arthritis	no	low_risk	yes	no	no	no	never	8559.650165
1078	2005-2006	37492	1	55	75	Male	Non-Hispanic Black	Less Than 9th Grade	NA	11177.01127	NA	52.02	NA	398.5	8.55	36	9.7	Rheumatoid arthritis	NA	No	NA	NA	NA	0.21	NA	Less Than 9th Grade	Rheumatoid arthritis	yes	high_risk	yes	DM	yes	yes	never	1117.701127
1079	2005-2006	37498	2	51	85	Female	Non-Hispanic Black	Less Than 9th Grade	NA	18801.4037	NA	NA	NA	356.9	11.97	37	10	Rheumatoid arthritis	NA	No	NA	NA	NA	0.12	NA	Less Than 9th Grade	Rheumatoid arthritis	no	low_risk	no	no	yes	no	never	1880.14037
1080	2005-2006	37509	2	53	35	Female	Non-Hispanic White	Some College or AA degree	NA	117055.8283	NA	23.27	83	237.9	13.68	45	22.4	Rheumatoid arthritis	NA	No	NA	NA	NA	0.34	NA	Some College or AA degree	Rheumatoid arthritis	no	low_risk	no	no	no	yes	never	11705.58283
1081	2005-2006	37531	2	46	41	Male	Non-Hispanic White	Some College or AA degree	NA	97483.13435	NA	30.71	108.5	517.5	10.26	42	16.3	Rheumatoid arthritis	NA	No	NA	NA	NA	0.32	NA	Some College or AA degree	Rheumatoid arthritis	no	low_risk	no	IFG	no	yes	former	9748.313435
1082	2005-2006	37570	1	47	53	Male	Non-Hispanic Black	High School Grad/GED or Equivalent	NA	27328.51988	NA	37.36	128.7	458	10.26	43	21.5	Rheumatoid arthritis	NA	No	NA	NA	NA	0.25	NA	High School Grad/GED or Equivalent	Rheumatoid arthritis	no	low_risk	no	no	yes	no	now	2732.851988
1083	2005-2006	37628	1	55	53	Male	Non-Hispanic White	High School Grad/GED or Equivalent	NA	82914.56594	NA	16.04	74.5	368.8	10.26	41	26.1	Rheumatoid arthritis	NA	No	NA	NA	NA	0.05	NA	High School Grad/GED or Equivalent	Rheumatoid arthritis	no	low_risk	no	no	no	no	now	8291.456594
1084	2005-2006	37629	2	46	80	Male	Non-Hispanic White	Less Than 9th Grade	NA	12121.30403	NA	24.74	96	356.9	10.26	40	11.8	Rheumatoid arthritis	NA	No	NA	NA	NA	0.3	NA	Less Than 9th Grade	Rheumatoid arthritis	no	low_risk	no	no	yes	yes	former	1212.130403
1085	2005-2006	37645	2	56	31	Female	Non-Hispanic Black	High School Grad/GED or Equivalent	NA	21302.86282	NA	31.01	101	226	8.55	40	15.2	Rheumatoid arthritis	NA	No	NA	NA	NA	0.07	NA	High School Grad/GED or Equivalent	Rheumatoid arthritis	no	low_risk	no	no	no	yes	never	2130.286282
1086	2005-2006	37655	1	50	38	Male	Non-Hispanic Black	High School Grad/GED or Equivalent	NA	28934.20693	NA	39.34	127.3	493.7	15.39	39	17.9	Rheumatoid arthritis	NA	No	NA	NA	NA	0.05	NA	High School Grad/GED or Equivalent	Rheumatoid arthritis	no	low_risk	no	no	yes	no	never	2893.420693
1087	2005-2006	37712	2	45	70	Male	Other Hispanic	Less Than 9th Grade	NA	10303.81427	NA	27.55	95.7	309.3	10.26	45	9	Rheumatoid arthritis	NA	Yes	Brain	NA	NA	0.24	NA	Less Than 9th Grade	Rheumatoid arthritis	no	low_risk	no	no	yes	yes	never	1030.381427
1088	2005-2006	37791	2	54	56	Female	Non-Hispanic White	College Graduate or above	NA	0	NA	NA	NA	NA	NA	NA	NA	Rheumatoid arthritis	NA	No	NA	NA	NA	NA	NA	College Graduate or above	Rheumatoid arthritis	NA	NA	no	no	no	NA	now	0
1089	2005-2006	37841	2	51	75	Male	Non-Hispanic Black	Some College or AA degree	NA	11255.62178	NA	25.57	92	404.5	11.97	44	8.1	Rheumatoid arthritis	NA	No	NA	NA	NA	0.41	NA	Some College or AA degree	Rheumatoid arthritis	yes	moderate_risk	yes	no	yes	yes	former	1125.562178
1090	2005-2006	37886	1	50	50	Male	Non-Hispanic White	High School Grad/GED or Equivalent	NA	95934.54542	NA	35.33	116.7	368.8	8.55	38	9	Rheumatoid arthritis	NA	No	NA	NA	NA	0.2	NA	High School Grad/GED or Equivalent	Rheumatoid arthritis	no	low_risk	no	no	yes	yes	never	9593.454542
1091	2005-2006	37928	2	46	76	Female	Non-Hispanic Black	Less Than 9th Grade	NA	19463.67131	NA	29.84	91.1	547.2	10.26	45	9.1	Rheumatoid arthritis	NA	No	NA	NA	NA	0.99	NA	Less Than 9th Grade	Rheumatoid arthritis	no	low_risk	yes	no	yes	yes	never	1946.367131
1092	2005-2006	37967	1	49	68	Female	Non-Hispanic Black	College Graduate or above	NA	18844.17692	NA	41.41	136	440.2	11.97	41	12.9	Rheumatoid arthritis	NA	No	NA	NA	NA	0.09	NA	College Graduate or above	Rheumatoid arthritis	no	low_risk	no	no	yes	yes	never	1884.417692
1093	2005-2006	38028	1	54	64	Male	Non-Hispanic White	High School Grad/GED or Equivalent	NA	32926.74814	NA	27.35	106	279.6	5.13	39	11.6	Rheumatoid arthritis	NA	No	NA	NA	NA	1.55	NA	High School Grad/GED or Equivalent	Rheumatoid arthritis	no	low_risk	yes	no	yes	yes	now	3292.674814
1094	2005-2006	38069	2	46	70	Male	Non-Hispanic White	Less Than 9th Grade	NA	19115.92099	NA	25.22	102.2	NA	NA	NA	NA	Rheumatoid arthritis	NA	No	NA	NA	NA	NA	NA	Less Than 9th Grade	Rheumatoid arthritis	NA	NA	yes	no	no	no	former	1911.592099
1095	2005-2006	38124	2	50	71	Female	Non-Hispanic Black	High School Grad/GED or Equivalent	NA	19103.99126	NA	42.1	123	333.1	10.26	39	4.8	Rheumatoid arthritis	NA	No	NA	NA	NA	0.58	NA	High School Grad/GED or Equivalent	Rheumatoid arthritis	no	low_risk	no	DM	yes	yes	former	1910.399126
1096	2005-2006	38149	2	50	35	Male	Non-Hispanic White	Some College or AA degree	NA	39090.59497	NA	33.21	113.2	362.8	10.26	46	16.3	Rheumatoid arthritis	NA	No	NA	NA	NA	0.64	NA	Some College or AA degree	Rheumatoid arthritis	no	low_risk	no	no	yes	yes	now	3909.059497
1097	2005-2006	38152	1	58	85	Male	Mexican American	High School Grad/GED or Equivalent	NA	4313.272057	NA	23.81	99	249.8	5.13	39	31.3	Rheumatoid arthritis	NA	Yes	Prostate	NA	NA	0.76	NA	High School Grad/GED or Equivalent	Rheumatoid arthritis	yes	moderate_risk	no	no	yes	yes	never	431.3272057
1098	2005-2006	38203	1	52	24	Female	Non-Hispanic Black	Some College or AA degree	NA	28127.76164	NA	22.08	68.1	196.3	6.84	46	13.1	Rheumatoid arthritis	NA	No	NA	NA	NA	0.01	NA	Some College or AA degree	Rheumatoid arthritis	no	low_risk	no	no	no	no	now	2812.776164
1099	2005-2006	38279	2	46	85	Male	Non-Hispanic White	Some College or AA degree	NA	36477.47464	NA	23.11	NA	232	11.97	39	2.9	Rheumatoid arthritis	NA	No	NA	NA	NA	0.87	NA	Some College or AA degree	Rheumatoid arthritis	yes	NA	yes	no	no	no	former	3647.747464
1100	2005-2006	38306	1	45	60	Female	Non-Hispanic Black	High School Grad/GED or Equivalent	NA	15049.78321	NA	44.74	123.6	392.6	6.84	36	10.2	Rheumatoid arthritis	NA	No	NA	NA	NA	0.37	NA	High School Grad/GED or Equivalent	Rheumatoid arthritis	no	low_risk	no	DM	no	no	never	1504.978321
1101	2005-2006	38315	1	58	68	Female	Mexican American	High School Grad/GED or Equivalent	NA	4413.349389	NA	28.86	94.5	321.2	6.84	42	23.6	Rheumatoid arthritis	NA	No	NA	NA	NA	0.19	NA	High School Grad/GED or Equivalent	Rheumatoid arthritis	no	low_risk	no	no	yes	yes	never	441.3349389
1102	2005-2006	38318	1	47	70	Female	Mexican American	Some College or AA degree	NA	17883.2974	NA	43.76	123	374.7	17.1	42	14.9	Rheumatoid arthritis	NA	No	NA	NA	NA	0.08	NA	Some College or AA degree	Rheumatoid arthritis	no	low_risk	no	DM	yes	yes	never	1788.32974
1103	2005-2006	38337	2	58	64	Male	Mexican American	9-11th Grade (Includes 12th grade with no diploma)	NA	4074.868946	NA	41.87	136.6	434.2	6.84	44	17.7	Rheumatoid arthritis	NA	No	NA	NA	NA	0.35	NA	9-11th Grade (Includes 12th grade with no diploma)	Rheumatoid arthritis	yes	moderate_risk	no	no	yes	yes	former	407.4868946
1104	2005-2006	38504	1	50	67	Male	Non-Hispanic White	Some College or AA degree	NA	73979.63885	NA	31.96	119	446.1	10.26	38	9.1	Rheumatoid arthritis	NA	No	NA	NA	NA	0.7	NA	Some College or AA degree	Rheumatoid arthritis	no	low_risk	no	no	yes	yes	former	7397.963885
1105	2005-2006	38556	2	44	35	Female	Non-Hispanic White	High School Grad/GED or Equivalent	NA	89754.50986	NA	39.84	121.2	315.2	10.26	40	6.4	Rheumatoid arthritis	NA	No	NA	NA	NA	1.06	NA	High School Grad/GED or Equivalent	Rheumatoid arthritis	no	low_risk	no	no	no	yes	now	8975.450986
1106	2005-2006	38575	1	49	66	Male	Non-Hispanic White	Some College or AA degree	NA	80138.20835	NA	32.76	118	297.4	10.26	40	7.3	Rheumatoid arthritis	NA	No	NA	NA	NA	0.4	NA	Some College or AA degree	Rheumatoid arthritis	no	low_risk	yes	IGT	no	yes	now	8013.820835
1107	2005-2006	38732	2	45	64	Female	Non-Hispanic Black	9-11th Grade (Includes 12th grade with no diploma)	NA	10496.30872	NA	41.96	118.6	398.5	6.84	41	9.9	Rheumatoid arthritis	NA	Yes	Breast	NA	NA	1.39	NA	9-11th Grade (Includes 12th grade with no diploma)	Rheumatoid arthritis	no	low_risk	no	DM	yes	yes	former	1049.630872
1108	2005-2006	38783	1	49	66	Female	Non-Hispanic White	9-11th Grade (Includes 12th grade with no diploma)	NA	81956.3499	NA	21.51	NA	NA	NA	NA	NA	Rheumatoid arthritis	NA	Yes	Lung	NA	NA	NA	NA	9-11th Grade (Includes 12th grade with no diploma)	Rheumatoid arthritis	NA	NA	yes	no	yes	no	former	8195.63499
1109	2005-2006	38797	2	50	45	Male	Other Race - Including Multi-Racial	9-11th Grade (Includes 12th grade with no diploma)	NA	93756.87394	NA	32.58	112.8	452	13.68	45	22.6	Rheumatoid arthritis	NA	No	NA	NA	NA	0.18	NA	9-11th Grade (Includes 12th grade with no diploma)	Rheumatoid arthritis	no	low_risk	no	no	yes	yes	now	9375.687394
1110	2005-2006	38838	2	50	63	Female	Non-Hispanic White	High School Grad/GED or Equivalent	NA	64604.68339	NA	26.15	96	333.1	8.55	42	5.4	Rheumatoid arthritis	NA	No	NA	NA	NA	2.14	NA	High School Grad/GED or Equivalent	Rheumatoid arthritis	no	low_risk	yes	no	yes	yes	now	6460.468339
1111	2005-2006	38910	1	53	56	Male	Other Race - Including Multi-Racial	College Graduate or above	NA	33841.12614	NA	36.47	128	327.1	11.97	41	25.4	Rheumatoid arthritis	NA	No	NA	NA	NA	0.26	NA	College Graduate or above	Rheumatoid arthritis	no	low_risk	yes	IFG	yes	yes	now	3384.112614
1112	2005-2006	38970	2	51	82	Male	Non-Hispanic Black	9-11th Grade (Includes 12th grade with no diploma)	NA	10558.22318	NA	16.97	67.5	279.6	11.97	35	22.6	Rheumatoid arthritis	NA	No	NA	NA	NA	0.34	NA	9-11th Grade (Includes 12th grade with no diploma)	Rheumatoid arthritis	yes	moderate_risk	yes	DM	no	no	now	1055.822318
1113	2005-2006	39000	1	50	54	Female	Non-Hispanic Black	Some College or AA degree	NA	33037.23794	NA	40	114.9	309.3	11.97	42	17	Rheumatoid arthritis	NA	No	NA	NA	NA	0.12	NA	Some College or AA degree	Rheumatoid arthritis	no	low_risk	no	no	yes	yes	never	3303.723794
1114	2005-2006	39009	2	57	78	Male	Non-Hispanic White	Some College or AA degree	NA	44479.70154	NA	28.86	106.4	NA	NA	NA	NA	Rheumatoid arthritis	NA	Yes	Bladder	NA	NA	NA	NA	Some College or AA degree	Rheumatoid arthritis	yes	NA	no	no	yes	yes	former	4447.970154
1115	2005-2006	39098	2	49	72	Male	Non-Hispanic White	Less Than 9th Grade	NA	18030.62077	NA	22.59	90.8	232	18.81	41	12.5	Rheumatoid arthritis	NA	No	NA	NA	NA	0.18	NA	Less Than 9th Grade	Rheumatoid arthritis	no	low_risk	yes	DM	no	yes	former	1803.062077
1116	2005-2006	39215	1	50	64	Female	Non-Hispanic Black	9-11th Grade (Includes 12th grade with no diploma)	NA	17713.45027	NA	24.9	79	452	11.97	41	12	Rheumatoid arthritis	NA	No	NA	NA	NA	0.16	NA	9-11th Grade (Includes 12th grade with no diploma)	Rheumatoid arthritis	yes	moderate_risk	yes	DM	yes	no	now	1771.345027
1117	2005-2006	39364	1	52	79	Female	Non-Hispanic Black	Some College or AA degree	NA	0	NA	NA	NA	NA	NA	NA	NA	Rheumatoid arthritis	NA	Yes	Breast	NA	NA	NA	NA	Some College or AA degree	Rheumatoid arthritis	NA	NA	yes	no	yes	NA	never	0
1118	2005-2006	39448	2	53	60	Female	Other Race - Including Multi-Racial	College Graduate or above	NA	69270.11543	NA	19.76	69.8	267.7	11.97	38	14	Rheumatoid arthritis	NA	No	NA	NA	NA	0.14	NA	College Graduate or above	Rheumatoid arthritis	no	low_risk	no	no	no	yes	never	6927.011543
1119	2005-2006	39474	1	50	72	Male	Non-Hispanic White	Less Than 9th Grade	NA	48227.67262	NA	30.53	112.7	362.8	8.55	44	22.4	Rheumatoid arthritis	NA	No	NA	NA	NA	1.02	NA	Less Than 9th Grade	Rheumatoid arthritis	no	low_risk	no	no	yes	yes	former	4822.767262
1120	2005-2006	39511	1	55	65	Female	Other Hispanic	9-11th Grade (Includes 12th grade with no diploma)	NA	35898.17202	NA	23.42	85.6	214.1	10.26	41	19	Rheumatoid arthritis	NA	No	NA	NA	NA	0.22	NA	9-11th Grade (Includes 12th grade with no diploma)	Rheumatoid arthritis	no	low_risk	yes	IFG	yes	yes	now	3589.817202
1121	2005-2006	39616	2	45	49	Female	Other Race - Including Multi-Racial	College Graduate or above	NA	27443.11585	NA	27.52	86.3	333.1	10.26	44	21.3	Rheumatoid arthritis	NA	No	NA	NA	NA	0.31	NA	College Graduate or above	Rheumatoid arthritis	no	low_risk	no	no	yes	no	never	2744.311585
1122	2005-2006	39650	2	48	45	Male	Non-Hispanic White	Some College or AA degree	NA	93752.31031	NA	28.39	112.3	404.5	17.1	45	20.6	Rheumatoid arthritis	NA	No	NA	NA	NA	0.28	NA	Some College or AA degree	Rheumatoid arthritis	no	low_risk	no	IGT	no	yes	never	9375.231031
1123	2005-2006	39659	1	55	84	Female	Non-Hispanic Black	High School Grad/GED or Equivalent	NA	19368.33442	NA	34.32	110	232	11.97	34	5.6	Rheumatoid arthritis	NA	No	NA	NA	NA	8.36	NA	High School Grad/GED or Equivalent	Rheumatoid arthritis	NA	NA	yes	no	yes	no	now	1936.833442
1124	2005-2006	39732	2	50	53	Male	Non-Hispanic White	Some College or AA degree	NA	85543.31643	NA	23.47	89.1	452	15.39	42	20.6	Rheumatoid arthritis	NA	No	NA	NA	NA	1.58	NA	Some College or AA degree	Rheumatoid arthritis	no	low_risk	no	no	no	no	now	8554.331643
1125	2005-2006	39773	2	50	81	Male	Non-Hispanic White	9-11th Grade (Includes 12th grade with no diploma)	NA	22197.57442	NA	23.43	102.1	386.6	11.97	38	21.1	Rheumatoid arthritis	NA	No	NA	NA	NA	2.42	NA	9-11th Grade (Includes 12th grade with no diploma)	Rheumatoid arthritis	yes	moderate_risk	yes	no	yes	yes	former	2219.757442
1126	2005-2006	39785	1	48	71	Female	Non-Hispanic White	High School Grad/GED or Equivalent	NA	55796.23105	NA	25.07	99	368.8	8.55	39	12.2	Rheumatoid arthritis	NA	Yes	Colon	NA	NA	0.61	NA	High School Grad/GED or Equivalent	Rheumatoid arthritis	yes	moderate_risk	no	DM	yes	yes	now	5579.623105
1127	2005-2006	39794	1	50	22	Male	Other Race - Including Multi-Racial	Less Than 9th Grade	NA	64791.03269	NA	21.73	78.5	339	8.55	42	14.9	Rheumatoid arthritis	NA	No	NA	NA	NA	1.12	NA	Less Than 9th Grade	Rheumatoid arthritis	no	low_risk	no	no	no	no	now	6479.103269
1128	2005-2006	39797	2	46	84	Female	Non-Hispanic White	High School Grad/GED or Equivalent	NA	37715.68988	NA	23.56	93.3	333.1	11.97	38	7.5	Rheumatoid arthritis	NA	No	NA	NA	NA	0.31	NA	High School Grad/GED or Equivalent	Rheumatoid arthritis	yes	high_risk	yes	no	yes	yes	never	3771.568988
1129	2005-2006	39819	1	55	68	Female	Mexican American	Less Than 9th Grade	NA	7708.878567	NA	41.47	NA	NA	NA	NA	NA	Rheumatoid arthritis	NA	No	NA	NA	NA	NA	NA	Less Than 9th Grade	Rheumatoid arthritis	NA	NA	no	no	yes	no	never	770.8878567
1130	2005-2006	39856	2	58	85	Female	Non-Hispanic White	High School Grad/GED or Equivalent	NA	0	NA	NA	NA	NA	NA	NA	NA	Rheumatoid arthritis	NA	No	NA	NA	NA	NA	NA	High School Grad/GED or Equivalent	Rheumatoid arthritis	NA	NA	no	no	yes	NA	never	0
1131	2005-2006	39930	1	49	50	Male	Non-Hispanic White	Some College or AA degree	NA	30430.14533	NA	19.37	78.5	309.3	18.81	35	31.5	Rheumatoid arthritis	NA	No	NA	NA	NA	0.47	NA	Some College or AA degree	Rheumatoid arthritis	no	low_risk	no	no	no	no	now	3043.014533
1132	2005-2006	40028	1	57	28	Female	Mexican American	College Graduate or above	NA	24357.62311	NA	31.96	90.8	285.5	6.84	28	5.4	Rheumatoid arthritis	NA	No	NA	NA	NA	13.9	NA	College Graduate or above	Rheumatoid arthritis	no	low_risk	no	no	no	no	never	2435.762311
1133	2005-2006	40129	1	52	74	Female	Non-Hispanic Black	Less Than 9th Grade	NA	24234.98282	NA	38.61	113.3	226	8.55	41	9.3	Rheumatoid arthritis	NA	Yes	Cervix (cervical)	NA	NA	0.21	NA	Less Than 9th Grade	Rheumatoid arthritis	yes	moderate_risk	no	no	yes	yes	former	2423.498282
1134	2005-2006	40154	1	55	62	Female	Mexican American	Less Than 9th Grade	NA	6915.242595	NA	37.5	105.4	350.9	6.84	33	11.1	Rheumatoid arthritis	NA	No	NA	NA	NA	1.36	NA	Less Than 9th Grade	Rheumatoid arthritis	no	low_risk	no	DM	yes	yes	former	691.5242595
1135	2005-2006	40165	2	46	85	Female	Non-Hispanic White	College Graduate or above	NA	37715.68988	NA	26.65	NA	297.4	15.39	39	12.2	Rheumatoid arthritis	NA	No	NA	NA	NA	0.08	NA	College Graduate or above	Rheumatoid arthritis	yes	NA	no	DM	yes	yes	never	3771.568988
1136	2005-2006	40213	1	49	40	Female	Non-Hispanic Black	Some College or AA degree	NA	32375.42439	NA	32.52	NA	315.2	10.26	39	7	Rheumatoid arthritis	NA	No	NA	NA	NA	0.41	NA	Some College or AA degree	Rheumatoid arthritis	no	low_risk	no	no	no	no	former	3237.542439
1137	2005-2006	40282	1	55	67	Female	Mexican American	High School Grad/GED or Equivalent	NA	6579.15905	NA	29.13	98	255.8	11.97	41	12	Rheumatoid arthritis	NA	No	NA	NA	NA	1.22	NA	High School Grad/GED or Equivalent	Rheumatoid arthritis	no	low_risk	no	IGT	no	yes	never	657.915905
1138	2005-2006	40389	2	47	71	Male	Non-Hispanic White	High School Grad/GED or Equivalent	NA	19132.13252	NA	49.13	147	380.7	10.26	41	19.7	Rheumatoid arthritis	NA	No	NA	NA	NA	1.51	NA	High School Grad/GED or Equivalent	Rheumatoid arthritis	yes	moderate_risk	no	IFG	no	yes	former	1913.213252
1139	2005-2006	40551	2	50	65	Male	Non-Hispanic White	Some College or AA degree	NA	31580.13819	NA	32.76	121.1	463.9	15.39	44	20.1	Rheumatoid arthritis	NA	No	NA	NA	NA	0.29	NA	Some College or AA degree	Rheumatoid arthritis	yes	high_risk	yes	IGT	yes	no	former	3158.013819
1140	2005-2006	40561	2	52	54	Male	Non-Hispanic White	College Graduate or above	NA	69682.29123	NA	33.64	119.4	374.7	11.97	44	31.9	Rheumatoid arthritis	NA	Yes	Lymphoma/Hodgkin's disease	NA	NA	0.05	NA	College Graduate or above	Rheumatoid arthritis	no	low_risk	yes	no	yes	yes	former	6968.229123
1141	2005-2006	40683	2	49	57	Female	Non-Hispanic White	Some College or AA degree	NA	45687.93025	NA	35.77	106	356.9	8.55	39	8.6	Rheumatoid arthritis	NA	No	NA	NA	NA	0.44	NA	Some College or AA degree	Rheumatoid arthritis	no	low_risk	yes	DM	no	no	now	4568.793025
1142	2005-2006	40823	2	52	36	Female	Non-Hispanic White	Some College or AA degree	NA	76738.72799	NA	20.84	76.3	184.4	8.55	48	20.1	Rheumatoid arthritis	NA	No	NA	NA	NA	0.14	NA	Some College or AA degree	Rheumatoid arthritis	no	low_risk	no	no	no	no	former	7673.872799
1143	2005-2006	40875	1	52	51	Female	Non-Hispanic White	Some College or AA degree	NA	45095.00537	NA	48.07	122.7	386.6	8.55	41	9	Rheumatoid arthritis	NA	No	NA	NA	NA	0.58	NA	Some College or AA degree	Rheumatoid arthritis	no	low_risk	yes	no	yes	yes	now	4509.500537
1144	2005-2006	40912	2	58	61	Male	Mexican American	Less Than 9th Grade	NA	5840.489593	NA	26.05	94.2	327.1	13.68	44	25.1	Rheumatoid arthritis	NA	No	NA	NA	NA	0.04	NA	Less Than 9th Grade	Rheumatoid arthritis	no	low_risk	no	IGT	yes	no	former	584.0489593
1145	2005-2006	40971	2	58	60	Female	Mexican American	Less Than 9th Grade	NA	4238.726733	NA	32.08	106.5	333.1	3.42	32	6.6	Rheumatoid arthritis	NA	No	NA	NA	NA	0.21	NA	Less Than 9th Grade	Rheumatoid arthritis	yes	very_high_risk	no	DM	yes	yes	never	423.8726733
1146	2005-2006	41022	2	49	66	Male	Non-Hispanic Black	9-11th Grade (Includes 12th grade with no diploma)	NA	7960.356341	NA	31.13	102.5	446.1	10.26	40	11.5	Rheumatoid arthritis	NA	No	NA	NA	NA	0.3	NA	9-11th Grade (Includes 12th grade with no diploma)	Rheumatoid arthritis	yes	moderate_risk	no	DM	yes	yes	former	796.0356341
1147	2005-2006	41030	1	46	74	Female	Non-Hispanic White	Some College or AA degree	NA	46436.94732	NA	24.03	89	273.6	6.84	38	9.5	Rheumatoid arthritis	NA	Yes	Breast	NA	NA	0.55	NA	Some College or AA degree	Rheumatoid arthritis	yes	moderate_risk	no	no	yes	yes	never	4643.694732
1148	2005-2006	41092	2	50	63	Female	Non-Hispanic White	Some College or AA degree	NA	62036.2976	NA	52.18	127.8	362.8	13.68	39	12.2	Rheumatoid arthritis	NA	No	NA	NA	NA	0.5	NA	Some College or AA degree	Rheumatoid arthritis	no	low_risk	no	IGT	yes	yes	former	6203.62976
1149	2005-2006	41100	2	56	70	Female	Non-Hispanic Black	Less Than 9th Grade	NA	14522.84828	NA	53.54	NA	547.2	6.84	33	4.5	Rheumatoid arthritis	NA	Yes	Uterus (uterine)	NA	NA	3.3	NA	Less Than 9th Grade	Rheumatoid arthritis	yes	high_risk	yes	DM	yes	yes	never	1452.284828
1150	2005-2006	41169	2	49	65	Female	Non-Hispanic White	High School Grad/GED or Equivalent	NA	0	NA	NA	NA	NA	NA	NA	NA	Rheumatoid arthritis	NA	Yes	Skin (non-melanoma)	NA	NA	NA	NA	High School Grad/GED or Equivalent	Rheumatoid arthritis	NA	NA	yes	DM	yes	NA	former	0
1151	2005-2006	41246	1	45	78	Female	Non-Hispanic White	College Graduate or above	NA	54238.19857	NA	28.95	109.6	380.7	20.52	45	18.3	Rheumatoid arthritis	NA	No	NA	NA	NA	0.05	NA	College Graduate or above	Rheumatoid arthritis	no	low_risk	no	no	yes	yes	former	5423.819857
1152	2005-2006	41268	2	50	59	Male	Non-Hispanic Black	Some College or AA degree	NA	25584.42697	NA	34.66	115	386.6	10.26	39	6.1	Rheumatoid arthritis	NA	No	NA	NA	NA	2.25	NA	Some College or AA degree	Rheumatoid arthritis	no	low_risk	no	DM	yes	no	never	2558.442697
1153	2005-2006	41301	2	54	60	Female	Mexican American	Less Than 9th Grade	NA	6623.380744	NA	NA	NA	NA	NA	NA	NA	Rheumatoid arthritis	NA	No	NA	NA	NA	NA	NA	Less Than 9th Grade	Rheumatoid arthritis	NA	NA	yes	no	yes	no	never	662.3380744
1154	2005-2006	41328	1	55	43	Female	Other Hispanic	Some College or AA degree	NA	28027.12678	NA	22.49	79.8	NA	NA	NA	NA	Rheumatoid arthritis	NA	No	NA	NA	NA	0.45	NA	Some College or AA degree	Rheumatoid arthritis	NA	NA	no	no	no	no	former	2802.712678
1155	2005-2006	41337	2	49	56	Male	Non-Hispanic Black	9-11th Grade (Includes 12th grade with no diploma)	NA	0	NA	NA	NA	NA	NA	NA	NA	Rheumatoid arthritis	NA	No	NA	NA	NA	NA	NA	9-11th Grade (Includes 12th grade with no diploma)	Rheumatoid arthritis	NA	NA	no	DM	yes	NA	never	0
1156	2005-2006	41356	2	47	83	Female	Non-Hispanic White	Less Than 9th Grade	NA	38305.49521	NA	31.62	109.5	404.5	8.55	44	14.5	Rheumatoid arthritis	NA	Yes	Skin (non-melanoma)	NA	NA	0.14	NA	Less Than 9th Grade	Rheumatoid arthritis	yes	moderate_risk	no	IGT	yes	yes	never	3830.549521
1157	2005-2006	41461	1	55	85	Male	Non-Hispanic White	Less Than 9th Grade	NA	10354.48765	NA	22.65	97.5	249.8	18.81	42	25.6	Rheumatoid arthritis	NA	No	NA	NA	NA	0.04	NA	Less Than 9th Grade	Rheumatoid arthritis	yes	moderate_risk	no	no	yes	no	never	1035.448765
1158	2005-2006	41468	1	53	66	Female	Mexican American	Less Than 9th Grade	NA	7722.634231	NA	26.44	89.3	184.4	8.55	44	14.3	Rheumatoid arthritis	NA	No	NA	NA	NA	0.02	NA	Less Than 9th Grade	Rheumatoid arthritis	yes	moderate_risk	no	DM	yes	yes	now	772.2634231
1159	2007-2008	41483	2	66	66	Male	Non-Hispanic Black	Some College or AA degree	NA	7920.812275	NA	44.06	145.6	493.7	10.26	35	7.9	Rheumatoid arthritis	NA	No	NA	NA	NA	1.49	NA	Some College or AA degree	Rheumatoid arthritis	no	low_risk	no	DM	yes	yes	never	792.0812275
1160	2007-2008	41569	2	64	54	Male	Non-Hispanic Black	9-11th Grade (Includes 12th grade with no diploma)	NA	0	NA	NA	NA	NA	NA	NA	NA	Rheumatoid arthritis	NA	No	NA	NA	NA	NA	NA	9-11th Grade (Includes 12th grade with no diploma)	Rheumatoid arthritis	NA	NA	no	no	no	NA	now	0
1161	2007-2008	41578	1	60	67	Female	Non-Hispanic White	College Graduate or above	NA	60045.7725	NA	19.69	70.9	345	15.39	40	14.1	Rheumatoid arthritis	NA	Yes	Breast	Melanoma	NA	0.06	NA	College Graduate or above	Rheumatoid arthritis	yes	moderate_risk	no	no	yes	no	never	6004.57725
1162	2007-2008	41597	1	62	61	Male	Other Hispanic	Less Than 9th Grade	NA	4343.837322	NA	23.6	86.8	374.7	17.1	43	17.2	Rheumatoid arthritis	NA	No	NA	NA	NA	0.18	NA	Less Than 9th Grade	Rheumatoid arthritis	no	low_risk	no	no	no	yes	now	434.3837322
1163	2007-2008	41616	2	67	67	Female	Non-Hispanic Black	9-11th Grade (Includes 12th grade with no diploma)	NA	13812.58776	NA	33.37	100.2	345	8.55	39	10.9	Rheumatoid arthritis	NA	No	NA	NA	NA	1.39	NA	9-11th Grade (Includes 12th grade with no diploma)	Rheumatoid arthritis	no	low_risk	no	no	yes	yes	former	1381.258776
1164	2007-2008	41641	1	69	80	Female	Non-Hispanic White	Some College or AA degree	NA	40113.36026	NA	34.1	107.2	368.8	11.97	42	13.1	Rheumatoid arthritis	NA	No	NA	NA	NA	0.12	NA	Some College or AA degree	Rheumatoid arthritis	yes	moderate_risk	no	IGT	yes	yes	never	4011.336026
1165	2007-2008	41675	2	59	71	Female	Non-Hispanic White	High School Grad/GED or Equivalent	NA	23272.04681	NA	24.53	94.2	136.8	8.55	37	10.4	Rheumatoid arthritis	NA	Yes	Esophagus (esophageal)	NA	NA	0.18	NA	High School Grad/GED or Equivalent	Rheumatoid arthritis	no	low_risk	yes	DM	no	yes	now	2327.204681
1166	2007-2008	41680	1	67	63	Male	Non-Hispanic Black	High School Grad/GED or Equivalent	NA	8106.821763	NA	51.91	133.6	350.9	6.84	41	11.1	Rheumatoid arthritis	NA	No	NA	NA	NA	0.17	NA	High School Grad/GED or Equivalent	Rheumatoid arthritis	no	low_risk	no	DM	yes	yes	never	810.6821763
1167	2007-2008	41691	2	63	60	Male	Non-Hispanic White	High School Grad/GED or Equivalent	NA	51939.93303	NA	31.98	113.2	493.7	17.1	37	16.5	Rheumatoid arthritis	NA	No	NA	NA	NA	0.19	NA	High School Grad/GED or Equivalent	Rheumatoid arthritis	no	low_risk	no	no	yes	yes	never	5193.993303
1168	2007-2008	41705	2	59	62	Male	Non-Hispanic Black	High School Grad/GED or Equivalent	NA	8297.073173	NA	23.29	84.9	333.1	10.26	39	15.9	Rheumatoid arthritis	NA	No	NA	NA	NA	0.02	NA	High School Grad/GED or Equivalent	Rheumatoid arthritis	no	low_risk	no	no	yes	yes	now	829.7073173
1169	2007-2008	41711	1	71	73	Female	Non-Hispanic White	High School Grad/GED or Equivalent	NA	48737.53237	NA	29.08	98.5	345	13.68	41	13.4	Rheumatoid arthritis	NA	No	NA	NA	NA	0.53	NA	High School Grad/GED or Equivalent	Rheumatoid arthritis	yes	high_risk	yes	no	yes	yes	never	4873.753237
1170	2007-2008	41725	1	66	77	Female	Non-Hispanic White	High School Grad/GED or Equivalent	NA	33079.97179	NA	26.36	86.7	237.9	13.68	44	8.1	Rheumatoid arthritis	NA	No	NA	NA	NA	0.07	NA	High School Grad/GED or Equivalent	Rheumatoid arthritis	no	low_risk	no	IGT	yes	yes	never	3307.997179
1171	2007-2008	41731	2	71	46	Female	Mexican American	High School Grad/GED or Equivalent	NA	19766.97912	NA	31.91	105	NA	NA	NA	NA	Rheumatoid arthritis	NA	No	NA	NA	NA	NA	NA	High School Grad/GED or Equivalent	Rheumatoid arthritis	NA	NA	no	no	no	no	never	1976.697912
1172	2007-2008	41748	1	66	62	Female	Mexican American	High School Grad/GED or Equivalent	NA	8013.414667	NA	28.91	94.5	273.6	15.39	44	13.1	Rheumatoid arthritis	NA	Yes	Breast	Skin (don't know what kind)	NA	0.34	NA	High School Grad/GED or Equivalent	Rheumatoid arthritis	NA	NA	yes	DM	yes	yes	never	801.3414667
1173	2007-2008	41844	2	60	36	Female	Non-Hispanic White	High School Grad/GED or Equivalent	NA	34045.07062	NA	33.06	93	291.5	10.26	39	14.3	Rheumatoid arthritis	NA	No	NA	NA	NA	0.05	NA	High School Grad/GED or Equivalent	Rheumatoid arthritis	no	low_risk	yes	no	yes	yes	now	3404.507062
1174	2007-2008	41856	2	64	69	Male	Non-Hispanic Black	High School Grad/GED or Equivalent	NA	7035.433229	NA	28.12	NA	NA	NA	NA	NA	Rheumatoid arthritis	NA	No	NA	NA	NA	NA	NA	High School Grad/GED or Equivalent	Rheumatoid arthritis	NA	NA	yes	no	yes	no	former	703.5433229
1175	2007-2008	41901	2	68	68	Male	Non-Hispanic Black	Less Than 9th Grade	NA	7337.210552	NA	25.95	97.1	NA	NA	NA	NA	Rheumatoid arthritis	NA	No	NA	NA	NA	NA	NA	Less Than 9th Grade	Rheumatoid arthritis	NA	NA	no	no	yes	no	never	733.7210552
1176	2007-2008	41971	1	67	66	Male	Non-Hispanic Black	High School Grad/GED or Equivalent	NA	6551.494076	NA	19.93	76.7	499.6	6.84	40	8.4	Rheumatoid arthritis	NA	No	NA	NA	NA	0.56	NA	High School Grad/GED or Equivalent	Rheumatoid arthritis	yes	moderate_risk	yes	DM	yes	yes	now	655.1494076
1177	2007-2008	42042	2	62	76	Male	Other Hispanic	Less Than 9th Grade	NA	6888.748592	NA	23.6	89.5	NA	NA	NA	NA	Rheumatoid arthritis	NA	No	NA	NA	NA	NA	NA	Less Than 9th Grade	Rheumatoid arthritis	yes	NA	yes	no	yes	yes	never	688.8748592
1178	2007-2008	42094	1	65	55	Female	Non-Hispanic Black	9-11th Grade (Includes 12th grade with no diploma)	NA	20596.73444	NA	31.09	101.5	345	17.1	35	18.4	Rheumatoid arthritis	NA	No	NA	NA	NA	0.36	NA	9-11th Grade (Includes 12th grade with no diploma)	Rheumatoid arthritis	no	low_risk	no	no	yes	no	never	2059.673444
1179	2007-2008	42110	2	69	52	Female	Other Hispanic	9-11th Grade (Includes 12th grade with no diploma)	NA	9062.468601	NA	35.28	102.1	345	11.97	39	5	Rheumatoid arthritis	NA	No	NA	NA	NA	0.45	NA	9-11th Grade (Includes 12th grade with no diploma)	Rheumatoid arthritis	no	low_risk	no	no	no	yes	never	906.2468601
1180	2007-2008	42144	1	71	51	Female	Mexican American	9-11th Grade (Includes 12th grade with no diploma)	NA	15820.36613	NA	23.74	91	267.7	8.55	50	14	Rheumatoid arthritis	NA	No	NA	NA	NA	0.35	NA	9-11th Grade (Includes 12th grade with no diploma)	Rheumatoid arthritis	no	low_risk	no	IGT	no	yes	now	1582.036613
1181	2007-2008	42287	1	74	66	Female	Non-Hispanic Black	Some College or AA degree	NA	10339.84961	NA	24.83	93.4	315.2	10.26	45	12	Rheumatoid arthritis	NA	No	NA	NA	NA	0.13	NA	Some College or AA degree	Rheumatoid arthritis	no	low_risk	no	DM	no	yes	now	1033.984961
1182	2007-2008	42338	2	68	64	Male	Non-Hispanic Black	Some College or AA degree	NA	6690.582692	NA	47.09	156.6	422.3	6.84	36	7	Rheumatoid arthritis	NA	No	NA	NA	NA	0.97	NA	Some College or AA degree	Rheumatoid arthritis	no	low_risk	yes	DM	yes	yes	former	669.0582692
1183	2007-2008	42342	1	69	80	Male	Non-Hispanic White	Some College or AA degree	NA	28162.44356	NA	29.27	110	392.6	15.39	42	25.3	Rheumatoid arthritis	NA	No	NA	NA	NA	0.23	NA	Some College or AA degree	Rheumatoid arthritis	yes	moderate_risk	no	IFG	yes	yes	former	2816.244356
1184	2007-2008	42392	1	64	65	Female	Non-Hispanic Black	9-11th Grade (Includes 12th grade with no diploma)	NA	9851.159732	NA	49.76	130.4	309.3	17.1	45	6.8	Rheumatoid arthritis	NA	No	NA	NA	NA	0.46	NA	9-11th Grade (Includes 12th grade with no diploma)	Rheumatoid arthritis	NA	NA	no	no	yes	yes	never	985.1159732
1185	2007-2008	42402	2	72	61	Female	Mexican American	Some College or AA degree	NA	6782.744156	NA	24.28	80.2	220.1	8.55	41	11.8	Rheumatoid arthritis	NA	No	NA	NA	NA	0.26	NA	Some College or AA degree	Rheumatoid arthritis	no	low_risk	no	IGT	yes	yes	never	678.2744156
1186	2007-2008	42407	2	68	62	Female	Non-Hispanic Black	9-11th Grade (Includes 12th grade with no diploma)	NA	10184.97836	NA	18.66	75	NA	NA	NA	NA	Rheumatoid arthritis	NA	No	NA	NA	NA	0.03	NA	9-11th Grade (Includes 12th grade with no diploma)	Rheumatoid arthritis	NA	NA	no	no	yes	no	former	1018.497836
1187	2007-2008	42416	2	65	62	Male	Non-Hispanic Black	Some College or AA degree	NA	10633.55211	NA	35.07	116.9	505.6	10.26	35	8.2	Rheumatoid arthritis	NA	No	NA	NA	NA	2.78	NA	Some College or AA degree	Rheumatoid arthritis	no	low_risk	no	no	no	no	former	1063.355211
1188	2007-2008	42424	2	71	64	Female	Non-Hispanic Black	Some College or AA degree	NA	11266.65045	NA	30.81	101.7	368.8	6.84	47	12.4	Rheumatoid arthritis	NA	No	NA	NA	NA	0.47	NA	Some College or AA degree	Rheumatoid arthritis	no	low_risk	yes	DM	yes	yes	former	1126.665045
1189	2007-2008	42454	2	63	80	Female	Non-Hispanic White	9-11th Grade (Includes 12th grade with no diploma)	NA	29668.50185	NA	21	NA	232	20.52	48	19.9	Rheumatoid arthritis	NA	No	NA	NA	NA	0.04	NA	9-11th Grade (Includes 12th grade with no diploma)	Rheumatoid arthritis	no	low_risk	no	no	yes	yes	never	2966.850185
1190	2007-2008	42473	1	70	53	Male	Non-Hispanic White	College Graduate or above	NA	67688.88969	NA	20.86	73	321.2	13.68	50	14.5	Rheumatoid arthritis	NA	No	NA	NA	NA	0.36	NA	College Graduate or above	Rheumatoid arthritis	no	low_risk	no	no	yes	yes	never	6768.888969
1191	2007-2008	42510	2	61	38	Male	Non-Hispanic White	Some College or AA degree	NA	111928.6442	NA	31.4	101.1	243.9	10.26	44	13.6	Rheumatoid arthritis	NA	No	NA	NA	NA	0.04	NA	Some College or AA degree	Rheumatoid arthritis	no	low_risk	no	no	yes	yes	now	11192.86442
1192	2007-2008	42531	1	67	63	Female	Non-Hispanic Black	College Graduate or above	NA	10079.68672	NA	NA	150	339	6.84	39	16.7	Rheumatoid arthritis	NA	No	NA	NA	NA	0.33	NA	College Graduate or above	Rheumatoid arthritis	yes	moderate_risk	yes	DM	yes	yes	former	1007.968672
1193	2007-2008	42541	2	65	72	Female	Mexican American	Less Than 9th Grade	NA	13131.03514	NA	42.29	122.8	380.7	8.55	37	9	Rheumatoid arthritis	NA	No	NA	NA	NA	0.53	NA	Less Than 9th Grade	Rheumatoid arthritis	yes	moderate_risk	no	DM	yes	yes	never	1313.103514
1194	2007-2008	42542	1	61	39	Female	Non-Hispanic Black	Some College or AA degree	NA	27842.72974	NA	37.73	102.6	243.9	17.1	38	12.9	Rheumatoid arthritis	NA	No	NA	NA	NA	0.26	NA	Some College or AA degree	Rheumatoid arthritis	no	low_risk	no	no	yes	yes	never	2784.272974
1195	2007-2008	42626	2	68	55	Female	Non-Hispanic Black	9-11th Grade (Includes 12th grade with no diploma)	NA	23050.20245	NA	42.1	120.8	434.2	10.26	41	12.7	Rheumatoid arthritis	NA	No	NA	NA	NA	0.37	NA	9-11th Grade (Includes 12th grade with no diploma)	Rheumatoid arthritis	yes	moderate_risk	no	IFG	yes	yes	former	2305.020245
1196	2007-2008	42665	2	60	75	Female	Non-Hispanic White	Less Than 9th Grade	NA	41119.99046	NA	33.2	104.2	416.4	10.26	41	11.5	Rheumatoid arthritis	NA	No	NA	NA	NA	0.84	NA	Less Than 9th Grade	Rheumatoid arthritis	no	low_risk	no	DM	yes	yes	never	4111.999046
1197	2007-2008	42679	2	61	37	Female	Other Hispanic	High School Grad/GED or Equivalent	NA	23856.92855	NA	41.44	110.8	404.5	8.55	38	12	Rheumatoid arthritis	NA	No	NA	NA	NA	0.78	NA	High School Grad/GED or Equivalent	Rheumatoid arthritis	no	low_risk	no	IFG	yes	yes	now	2385.692855
1198	2007-2008	42717	2	60	47	Male	Non-Hispanic White	9-11th Grade (Includes 12th grade with no diploma)	NA	33472.25883	NA	24.47	100.7	NA	NA	NA	NA	Rheumatoid arthritis	NA	No	NA	NA	NA	NA	NA	9-11th Grade (Includes 12th grade with no diploma)	Rheumatoid arthritis	yes	NA	no	DM	yes	no	now	3347.225883
1199	2007-2008	42733	2	65	68	Male	Non-Hispanic Black	9-11th Grade (Includes 12th grade with no diploma)	NA	12273.2238	NA	44.78	139.4	440.2	13.68	42	8.4	Rheumatoid arthritis	NA	No	NA	NA	NA	0.56	NA	9-11th Grade (Includes 12th grade with no diploma)	Rheumatoid arthritis	no	low_risk	no	DM	yes	yes	never	1227.32238
1200	2007-2008	42764	2	64	68	Female	Non-Hispanic Black	9-11th Grade (Includes 12th grade with no diploma)	NA	11230.09004	NA	23.56	81	416.4	15.39	38	10.6	Rheumatoid arthritis	NA	No	NA	NA	NA	3.83	NA	9-11th Grade (Includes 12th grade with no diploma)	Rheumatoid arthritis	yes	moderate_risk	no	no	yes	no	now	1123.009004
1201	2007-2008	42795	1	59	76	Female	Non-Hispanic Black	High School Grad/GED or Equivalent	NA	13027.58664	NA	24.51	86.2	NA	NA	NA	NA	Rheumatoid arthritis	NA	No	NA	NA	NA	NA	NA	High School Grad/GED or Equivalent	Rheumatoid arthritis	NA	NA	no	DM	yes	yes	never	1302.758664
1202	2007-2008	42867	1	73	68	Male	Non-Hispanic Black	Some College or AA degree	NA	6166.627691	NA	25.27	99.9	559.1	10.26	43	16.1	Rheumatoid arthritis	NA	No	NA	NA	NA	1.32	NA	Some College or AA degree	Rheumatoid arthritis	yes	high_risk	yes	IGT	no	yes	now	616.6627691
1203	2007-2008	43018	2	67	68	Female	Mexican American	Less Than 9th Grade	NA	5685.515005	NA	35	104.7	374.7	18.81	43	23.8	Rheumatoid arthritis	NA	No	NA	NA	NA	0.1	NA	Less Than 9th Grade	Rheumatoid arthritis	no	low_risk	no	IGT	yes	yes	never	568.5515005
1204	2007-2008	43024	2	66	50	Female	Other Hispanic	Some College or AA degree	NA	14787.20686	NA	30.56	97.2	279.6	11.97	41	9.3	Rheumatoid arthritis	NA	No	NA	NA	NA	1.49	NA	Some College or AA degree	Rheumatoid arthritis	no	low_risk	no	IGT	yes	yes	now	1478.720686
1205	2007-2008	43084	2	60	68	Male	Non-Hispanic White	High School Grad/GED or Equivalent	NA	17844.39338	NA	32.06	114.5	410.4	11.97	42	8.4	Rheumatoid arthritis	NA	Yes	Lung	NA	NA	0.65	NA	High School Grad/GED or Equivalent	Rheumatoid arthritis	no	low_risk	no	no	yes	yes	former	1784.439338
1206	2007-2008	43106	2	59	46	Male	Non-Hispanic White	Less Than 9th Grade	NA	113817.8247	NA	30.74	113.4	350.9	11.97	43	18.6	Rheumatoid arthritis	NA	No	NA	NA	NA	0.05	NA	Less Than 9th Grade	Rheumatoid arthritis	no	low_risk	no	IFG	yes	yes	never	11381.78247
1207	2007-2008	43124	2	68	46	Female	Non-Hispanic White	9-11th Grade (Includes 12th grade with no diploma)	NA	27011.9235	NA	44.4	119.8	291.5	10.26	38	7.7	Rheumatoid arthritis	NA	No	NA	NA	NA	1.91	NA	9-11th Grade (Includes 12th grade with no diploma)	Rheumatoid arthritis	no	low_risk	no	no	yes	yes	never	2701.19235
1208	2007-2008	43127	1	63	53	Female	Non-Hispanic Black	Some College or AA degree	NA	22368.06842	NA	29.04	100.7	267.7	10.26	36	5.2	Rheumatoid arthritis	NA	No	NA	NA	NA	0.48	NA	Some College or AA degree	Rheumatoid arthritis	no	low_risk	yes	no	yes	yes	never	2236.806842
1209	2007-2008	43143	1	64	80	Female	Non-Hispanic Black	9-11th Grade (Includes 12th grade with no diploma)	NA	11861.54532	NA	NA	NA	NA	NA	NA	NA	Rheumatoid arthritis	NA	No	NA	NA	NA	NA	NA	9-11th Grade (Includes 12th grade with no diploma)	Rheumatoid arthritis	NA	NA	yes	no	yes	yes	never	1186.154532
1210	2007-2008	43200	2	67	44	Female	Non-Hispanic Black	Some College or AA degree	NA	0	NA	NA	NA	NA	NA	NA	NA	Rheumatoid arthritis	NA	No	NA	NA	NA	NA	NA	Some College or AA degree	Rheumatoid arthritis	NA	NA	no	DM	no	NA	never	0
1211	2007-2008	43238	1	67	48	Male	Non-Hispanic White	9-11th Grade (Includes 12th grade with no diploma)	NA	28753.02852	NA	25.54	101.8	368.8	13.68	44	31.5	Rheumatoid arthritis	NA	No	NA	NA	NA	0.81	NA	9-11th Grade (Includes 12th grade with no diploma)	Rheumatoid arthritis	no	low_risk	no	IGT	no	yes	now	2875.302852
1212	2007-2008	43240	1	62	72	Female	Other Hispanic	9-11th Grade (Includes 12th grade with no diploma)	NA	7151.783591	NA	32.79	108	452	15.39	43	10.7	Rheumatoid arthritis	NA	No	NA	NA	NA	0.2	NA	9-11th Grade (Includes 12th grade with no diploma)	Rheumatoid arthritis	no	low_risk	no	IFG	yes	yes	former	715.1783591
1213	2007-2008	43242	1	68	53	Male	Non-Hispanic White	9-11th Grade (Includes 12th grade with no diploma)	NA	24574.02683	NA	21.7	85.8	249.8	13.68	45	13.8	Rheumatoid arthritis	NA	No	NA	NA	NA	0.38	NA	9-11th Grade (Includes 12th grade with no diploma)	Rheumatoid arthritis	no	low_risk	no	IFG	yes	yes	never	2457.402683
1214	2007-2008	43247	1	71	52	Male	Mexican American	High School Grad/GED or Equivalent	NA	16759.55488	NA	21.06	77.4	350.9	11.97	41	17.6	Rheumatoid arthritis	NA	No	NA	NA	NA	0.22	NA	High School Grad/GED or Equivalent	Rheumatoid arthritis	no	low_risk	no	no	no	no	never	1675.955488
1215	2007-2008	43302	2	60	68	Female	Non-Hispanic White	High School Grad/GED or Equivalent	NA	35509.27443	NA	39.98	113.6	315.2	10.26	42	7.3	Rheumatoid arthritis	NA	No	NA	NA	NA	0.09	NA	High School Grad/GED or Equivalent	Rheumatoid arthritis	no	low_risk	yes	DM	yes	yes	former	3550.927443
1216	2007-2008	43310	1	61	78	Male	Non-Hispanic White	9-11th Grade (Includes 12th grade with no diploma)	NA	26120.02827	NA	34.44	116.5	416.4	11.97	40	12.5	Rheumatoid arthritis	NA	No	NA	NA	NA	1.04	NA	9-11th Grade (Includes 12th grade with no diploma)	Rheumatoid arthritis	no	low_risk	no	no	yes	no	former	2612.002827
1217	2007-2008	43323	2	62	52	Male	Other Race - Including Multi-Racial	Some College or AA degree	NA	24369.74302	NA	42.91	134	NA	NA	NA	NA	Rheumatoid arthritis	NA	No	NA	NA	NA	NA	NA	Some College or AA degree	Rheumatoid arthritis	NA	NA	no	DM	no	no	never	2436.974302
1218	2007-2008	43366	1	66	61	Female	Mexican American	Less Than 9th Grade	NA	7717.325279	NA	32.79	103.6	315.2	8.55	35	12.5	Rheumatoid arthritis	NA	No	NA	NA	NA	2.4	NA	Less Than 9th Grade	Rheumatoid arthritis	no	low_risk	no	no	no	yes	never	771.7325279
1219	2007-2008	43379	2	61	52	Male	Non-Hispanic White	High School Grad/GED or Equivalent	NA	104430.8262	NA	29.34	100.9	333.1	15.39	42	12.4	Rheumatoid arthritis	NA	No	NA	NA	NA	0.38	NA	High School Grad/GED or Equivalent	Rheumatoid arthritis	no	low_risk	no	no	no	yes	never	10443.08262
1220	2007-2008	43414	2	61	67	Male	Non-Hispanic Black	Some College or AA degree	NA	9460.368619	NA	21.93	78.7	380.7	8.55	43	17.9	Rheumatoid arthritis	NA	No	NA	NA	NA	0.2	NA	Some College or AA degree	Rheumatoid arthritis	no	low_risk	no	IFG	no	no	now	946.0368619
1221	2007-2008	43438	1	61	77	Female	Non-Hispanic White	Less Than 9th Grade	NA	21610.58357	NA	30.26	111	434.2	10.26	43	10.4	Rheumatoid arthritis	NA	Yes	Bladder	Ovary (ovarian)	Other	0.14	NA	Less Than 9th Grade	Rheumatoid arthritis	yes	very_high_risk	yes	no	yes	yes	now	2161.058357
1222	2007-2008	43523	1	64	68	Female	Non-Hispanic Black	Some College or AA degree	NA	10844.4823	NA	25.28	90.5	333.1	15.39	36	10.6	Rheumatoid arthritis	NA	No	NA	NA	NA	0.11	NA	Some College or AA degree	Rheumatoid arthritis	no	low_risk	no	DM	yes	yes	now	1084.44823
1223	2007-2008	43546	2	67	72	Female	Non-Hispanic Black	Some College or AA degree	NA	13027.58664	NA	23.88	83	392.6	6.84	42	14.3	Rheumatoid arthritis	NA	Yes	Melanoma	NA	NA	0.88	NA	Some College or AA degree	Rheumatoid arthritis	no	low_risk	no	IFG	yes	yes	never	1302.758664
1224	2007-2008	43550	2	66	74	Male	Non-Hispanic Black	Some College or AA degree	NA	17034.30017	NA	40.41	136.1	446.1	10.26	35	5.6	Rheumatoid arthritis	NA	No	NA	NA	NA	2.15	NA	Some College or AA degree	Rheumatoid arthritis	yes	high_risk	no	DM	yes	no	former	1703.430017
1225	2007-2008	43570	2	61	70	Female	Non-Hispanic White	High School Grad/GED or Equivalent	NA	43999.35313	NA	29.01	104	339	13.68	45	17.9	Rheumatoid arthritis	NA	No	NA	NA	NA	0.25	NA	High School Grad/GED or Equivalent	Rheumatoid arthritis	no	low_risk	no	no	no	yes	never	4399.935313
1226	2007-2008	43586	1	67	42	Female	Non-Hispanic White	Some College or AA degree	NA	27136.41889	NA	46.33	135.2	386.6	10.26	35	13.1	Rheumatoid arthritis	NA	Yes	Uterus (uterine)	NA	NA	0.22	NA	Some College or AA degree	Rheumatoid arthritis	yes	moderate_risk	no	no	no	yes	now	2713.641889
1227	2007-2008	43591	2	65	75	Male	Mexican American	Less Than 9th Grade	NA	12856.08647	NA	38.9	NA	309.3	10.26	40	7.5	Rheumatoid arthritis	NA	No	NA	NA	NA	0.92	NA	Less Than 9th Grade	Rheumatoid arthritis	NA	NA	no	no	yes	no	former	1285.608647
1228	2007-2008	43592	2	60	69	Female	Non-Hispanic White	High School Grad/GED or Equivalent	NA	71230.9621	NA	27.09	90.6	345	11.97	43	14.1	Rheumatoid arthritis	NA	No	NA	NA	NA	0.3	NA	High School Grad/GED or Equivalent	Rheumatoid arthritis	yes	moderate_risk	no	no	yes	yes	former	7123.09621
1229	2007-2008	43624	2	68	53	Male	Non-Hispanic Black	9-11th Grade (Includes 12th grade with no diploma)	NA	21578.91219	NA	37.79	117.7	327.1	6.84	41	2.1	Rheumatoid arthritis	NA	No	NA	NA	NA	0.41	NA	9-11th Grade (Includes 12th grade with no diploma)	Rheumatoid arthritis	no	low_risk	no	DM	yes	no	never	2157.891219
1230	2007-2008	43632	1	62	65	Female	Other Hispanic	High School Grad/GED or Equivalent	NA	4935.880232	NA	35.33	108.5	345	18.81	40	19.3	Rheumatoid arthritis	NA	Yes	Colon	NA	NA	0.41	NA	High School Grad/GED or Equivalent	Rheumatoid arthritis	no	low_risk	no	no	no	yes	never	493.5880232
1231	2007-2008	43682	2	63	80	Female	Non-Hispanic White	High School Grad/GED or Equivalent	NA	29668.50185	NA	29.83	100.7	362.8	11.97	42	12.4	Rheumatoid arthritis	NA	No	NA	NA	NA	0.26	NA	High School Grad/GED or Equivalent	Rheumatoid arthritis	no	low_risk	no	DM	yes	yes	former	2966.850185
1232	2007-2008	43718	1	74	61	Male	Non-Hispanic Black	9-11th Grade (Includes 12th grade with no diploma)	NA	7421.138149	NA	45.66	147.2	493.7	15.39	40	9.1	Rheumatoid arthritis	NA	Yes	Thyroid	NA	NA	0.81	NA	9-11th Grade (Includes 12th grade with no diploma)	Rheumatoid arthritis	yes	high_risk	yes	DM	yes	yes	former	742.1138149
1233	2007-2008	43749	1	72	63	Male	Other Hispanic	High School Grad/GED or Equivalent	NA	7555.394541	NA	21.04	84.1	297.4	11.97	42	15.4	Rheumatoid arthritis	NA	No	NA	NA	NA	0.33	NA	High School Grad/GED or Equivalent	Rheumatoid arthritis	no	low_risk	no	no	no	no	now	755.5394541
1234	2007-2008	43802	1	59	64	Male	Non-Hispanic Black	High School Grad/GED or Equivalent	NA	7008.320186	NA	22.96	92.7	339	11.97	42	11.3	Rheumatoid arthritis	NA	Yes	Other	NA	NA	0.01	NA	High School Grad/GED or Equivalent	Rheumatoid arthritis	yes	moderate_risk	no	no	yes	no	former	700.8320186
1235	2007-2008	43826	2	69	60	Male	Non-Hispanic White	Some College or AA degree	NA	39984.44685	NA	26.87	100.8	327.1	6.84	41	9	Rheumatoid arthritis	NA	No	NA	NA	NA	1.71	NA	Some College or AA degree	Rheumatoid arthritis	no	low_risk	no	no	no	no	former	3998.444685
1236	2007-2008	43827	2	72	60	Male	Non-Hispanic White	Some College or AA degree	NA	60416.39221	NA	29	108	362.8	27.36	38	27.9	Rheumatoid arthritis	NA	Yes	Skin (non-melanoma)	NA	NA	0.07	NA	Some College or AA degree	Rheumatoid arthritis	yes	moderate_risk	no	IFG	yes	yes	never	6041.639221
1237	2007-2008	43829	1	64	73	Female	Non-Hispanic Black	9-11th Grade (Includes 12th grade with no diploma)	NA	11230.56103	NA	NA	NA	541.3	11.97	42	13.4	Rheumatoid arthritis	NA	Yes	Colon	NA	NA	0.45	NA	9-11th Grade (Includes 12th grade with no diploma)	Rheumatoid arthritis	yes	high_risk	no	DM	yes	yes	never	1123.056103
1238	2007-2008	43836	2	72	52	Male	Non-Hispanic Black	College Graduate or above	NA	25832.30144	NA	24.22	94.2	469.9	8.55	36	9.7	Rheumatoid arthritis	NA	No	NA	NA	NA	0.91	NA	College Graduate or above	Rheumatoid arthritis	no	low_risk	no	DM	yes	no	never	2583.230144
1239	2007-2008	43877	2	70	80	Male	Non-Hispanic White	Some College or AA degree	NA	26446.1551	NA	30.73	111	553.2	17.1	45	18.4	Rheumatoid arthritis	NA	Yes	Lung	Colon	Brain	0.45	NA	Some College or AA degree	Rheumatoid arthritis	yes	very_high_risk	no	no	yes	yes	former	2644.61551
1240	2007-2008	43940	2	71	80	Female	Non-Hispanic Black	Less Than 9th Grade	NA	13590.49155	NA	NA	NA	196.3	6.84	34	7.3	Rheumatoid arthritis	NA	No	NA	NA	NA	0.16	NA	Less Than 9th Grade	Rheumatoid arthritis	NA	NA	no	no	no	no	former	1359.049155
1241	2007-2008	43981	2	60	45	Female	Non-Hispanic White	9-11th Grade (Includes 12th grade with no diploma)	NA	26882.22905	NA	28.96	100	249.8	8.55	37	11.3	Rheumatoid arthritis	NA	No	NA	NA	NA	0.4	NA	9-11th Grade (Includes 12th grade with no diploma)	Rheumatoid arthritis	no	low_risk	no	no	yes	no	now	2688.222905
1242	2007-2008	43994	2	60	46	Male	Non-Hispanic White	High School Grad/GED or Equivalent	NA	109817.2392	NA	24.67	96.7	130.9	8.55	43	10.6	Rheumatoid arthritis	NA	No	NA	NA	NA	0.19	NA	High School Grad/GED or Equivalent	Rheumatoid arthritis	no	low_risk	no	no	yes	yes	now	10981.72392
1243	2007-2008	43997	2	62	60	Male	Other Hispanic	College Graduate or above	NA	5920.812325	NA	31.09	113.2	434.2	6.84	39	5.2	Rheumatoid arthritis	NA	No	NA	NA	NA	1.92	NA	College Graduate or above	Rheumatoid arthritis	yes	very_high_risk	no	no	yes	yes	never	592.0812325
1244	2007-2008	44010	2	72	72	Female	Mexican American	Less Than 9th Grade	NA	9232.889176	NA	33.93	112	309.3	10.26	42	12.4	Rheumatoid arthritis	NA	No	NA	NA	NA	0.2	NA	Less Than 9th Grade	Rheumatoid arthritis	yes	moderate_risk	no	DM	yes	yes	never	923.2889176
1245	2007-2008	44048	1	71	61	Female	Mexican American	9-11th Grade (Includes 12th grade with no diploma)	NA	0	NA	NA	NA	NA	NA	NA	NA	Rheumatoid arthritis	NA	No	NA	NA	NA	NA	NA	9-11th Grade (Includes 12th grade with no diploma)	Rheumatoid arthritis	NA	NA	yes	DM	yes	NA	now	0
1246	2007-2008	44066	1	66	55	Female	Mexican American	Less Than 9th Grade	NA	16765.47734	NA	35.53	100.6	273.6	11.97	42	13.4	Rheumatoid arthritis	NA	No	NA	NA	NA	0.3	NA	Less Than 9th Grade	Rheumatoid arthritis	no	low_risk	no	no	yes	yes	never	1676.547734
1247	2007-2008	44132	1	59	57	Female	Non-Hispanic Black	9-11th Grade (Includes 12th grade with no diploma)	NA	22837.22915	NA	NA	NA	237.9	3.42	38	18.1	Rheumatoid arthritis	NA	No	NA	NA	NA	1.99	NA	9-11th Grade (Includes 12th grade with no diploma)	Rheumatoid arthritis	NA	NA	no	DM	yes	yes	never	2283.722915
1248	2007-2008	44195	2	73	69	Male	Other Hispanic	Less Than 9th Grade	NA	5118.859584	NA	38.94	125.7	350.9	8.55	42	12.4	Rheumatoid arthritis	NA	No	NA	NA	NA	0.39	NA	Less Than 9th Grade	Rheumatoid arthritis	no	low_risk	no	DM	no	yes	never	511.8859584
1249	2007-2008	44248	1	64	40	Female	Non-Hispanic White	High School Grad/GED or Equivalent	NA	29735.98945	NA	38.73	NA	NA	NA	NA	NA	Rheumatoid arthritis	NA	Yes	Kidney	NA	NA	NA	NA	High School Grad/GED or Equivalent	Rheumatoid arthritis	yes	NA	yes	no	no	yes	now	2973.598945
1250	2007-2008	44250	2	74	33	Female	Mexican American	Some College or AA degree	NA	16982.08458	NA	30.19	101.7	261.7	13.68	38	4.8	Rheumatoid arthritis	NA	Yes	Ovary (ovarian)	NA	NA	1.71	NA	Some College or AA degree	Rheumatoid arthritis	no	low_risk	no	IGT	no	yes	never	1698.208458
1251	2007-2008	44257	1	69	50	Male	Non-Hispanic White	College Graduate or above	NA	106579.9464	NA	35.81	107.7	NA	NA	NA	NA	Rheumatoid arthritis	NA	Yes	Skin (non-melanoma)	NA	NA	NA	NA	College Graduate or above	Rheumatoid arthritis	NA	NA	no	no	no	no	never	10657.99464
1252	2007-2008	44285	2	68	55	Male	Non-Hispanic Black	High School Grad/GED or Equivalent	NA	19889.42144	NA	30.95	104.4	380.7	6.84	39	4.7	Rheumatoid arthritis	NA	No	NA	NA	NA	0.65	NA	High School Grad/GED or Equivalent	Rheumatoid arthritis	no	low_risk	no	no	yes	no	never	1988.942144
1253	2007-2008	44291	2	60	39	Female	Non-Hispanic White	Some College or AA degree	NA	38971.2276	NA	23.02	82.2	279.6	11.97	43	8.4	Rheumatoid arthritis	NA	Yes	Uterus (uterine)	NA	NA	0.2	NA	Some College or AA degree	Rheumatoid arthritis	no	low_risk	yes	DM	no	yes	now	3897.12276
1254	2007-2008	44361	1	67	75	Female	Non-Hispanic White	College Graduate or above	NA	32773.26977	NA	29.44	105.8	392.6	13.68	47	17.2	Rheumatoid arthritis	NA	No	NA	NA	NA	0.16	NA	College Graduate or above	Rheumatoid arthritis	yes	high_risk	yes	no	yes	yes	never	3277.326977
1255	2007-2008	44423	2	72	30	Male	Non-Hispanic White	College Graduate or above	NA	82235.79278	NA	31.46	94.3	303.3	18.81	38	17.2	Rheumatoid arthritis	NA	No	NA	NA	NA	0.1	NA	College Graduate or above	Rheumatoid arthritis	no	low_risk	no	no	no	no	former	8223.579278
1256	2007-2008	44431	1	64	47	Female	Other Hispanic	Less Than 9th Grade	NA	17303.36296	NA	39.62	106.4	249.8	20.52	43	14.7	Rheumatoid arthritis	NA	No	NA	NA	NA	0.51	NA	Less Than 9th Grade	Rheumatoid arthritis	no	low_risk	no	DM	yes	yes	now	1730.336296
1257	2007-2008	44465	2	65	63	Female	Other Hispanic	College Graduate or above	NA	8840.561234	NA	38.45	125	279.6	17.1	39	12.5	Rheumatoid arthritis	NA	No	NA	NA	NA	0.48	NA	College Graduate or above	Rheumatoid arthritis	no	low_risk	no	no	yes	yes	former	884.0561234
1258	2007-2008	44466	1	61	80	Female	Non-Hispanic White	High School Grad/GED or Equivalent	NA	26190.42116	NA	29.05	94.5	386.6	6.84	43	20.8	Rheumatoid arthritis	NA	Yes	Colon	NA	NA	0.07	NA	High School Grad/GED or Equivalent	Rheumatoid arthritis	yes	moderate_risk	yes	no	yes	yes	former	2619.042116
1259	2007-2008	44480	1	67	50	Male	Non-Hispanic White	Some College or AA degree	NA	24752.7181	NA	29.32	112	392.6	8.55	43	16.3	Rheumatoid arthritis	NA	No	NA	NA	NA	0.61	NA	Some College or AA degree	Rheumatoid arthritis	yes	moderate_risk	no	no	yes	yes	never	2475.27181
1260	2007-2008	44498	2	67	69	Female	Non-Hispanic Black	High School Grad/GED or Equivalent	NA	12093.14385	NA	34.31	99.2	267.7	15.39	41	11.1	Rheumatoid arthritis	NA	No	NA	NA	NA	0.81	NA	High School Grad/GED or Equivalent	Rheumatoid arthritis	no	low_risk	yes	no	yes	yes	former	1209.314385
1261	2007-2008	44508	1	64	80	Female	Non-Hispanic Black	Less Than 9th Grade	NA	11230.56103	NA	47	127.3	499.6	17.1	41	15	Rheumatoid arthritis	NA	No	NA	NA	NA	0.28	NA	Less Than 9th Grade	Rheumatoid arthritis	yes	moderate_risk	no	DM	yes	yes	never	1123.056103
1262	2007-2008	44518	2	60	80	Female	Non-Hispanic White	High School Grad/GED or Equivalent	NA	0	NA	NA	NA	NA	NA	NA	NA	Rheumatoid arthritis	NA	No	NA	NA	NA	NA	NA	High School Grad/GED or Equivalent	Rheumatoid arthritis	NA	NA	yes	no	yes	NA	never	0
1263	2007-2008	44521	1	61	80	Female	Non-Hispanic White	9-11th Grade (Includes 12th grade with no diploma)	NA	37530.45774	NA	27.91	107.9	701.9	10.26	45	9.7	Rheumatoid arthritis	NA	No	NA	NA	NA	0.52	NA	9-11th Grade (Includes 12th grade with no diploma)	Rheumatoid arthritis	yes	very_high_risk	yes	DM	yes	yes	former	3753.045774
1264	2007-2008	44569	1	67	66	Male	Non-Hispanic White	High School Grad/GED or Equivalent	NA	17432.66094	NA	26.49	102.1	398.5	20.52	44	17.9	Rheumatoid arthritis	NA	No	NA	NA	NA	0.1	NA	High School Grad/GED or Equivalent	Rheumatoid arthritis	no	low_risk	no	no	yes	yes	never	1743.266094
1265	2007-2008	44572	2	72	60	Female	Non-Hispanic Black	9-11th Grade (Includes 12th grade with no diploma)	NA	13131.20517	NA	27.14	94	315.2	10.26	45	16.7	Rheumatoid arthritis	NA	No	NA	NA	NA	0.1	NA	9-11th Grade (Includes 12th grade with no diploma)	Rheumatoid arthritis	no	low_risk	no	no	yes	yes	never	1313.120517
1266	2007-2008	44603	1	59	52	Female	Non-Hispanic Black	9-11th Grade (Includes 12th grade with no diploma)	NA	27368.68005	NA	30.93	112.5	273.6	8.55	37	4.1	Rheumatoid arthritis	NA	No	NA	NA	NA	0.39	NA	9-11th Grade (Includes 12th grade with no diploma)	Rheumatoid arthritis	no	low_risk	yes	DM	yes	yes	now	2736.868005
1267	2007-2008	44614	1	67	62	Female	Non-Hispanic Black	9-11th Grade (Includes 12th grade with no diploma)	NA	10079.68672	NA	26.01	101.6	392.6	10.26	44	13.8	Rheumatoid arthritis	NA	No	NA	NA	NA	0.1	NA	9-11th Grade (Includes 12th grade with no diploma)	Rheumatoid arthritis	no	low_risk	no	no	yes	yes	now	1007.968672
1268	2007-2008	44628	1	61	80	Female	Non-Hispanic White	Some College or AA degree	NA	34079.41602	NA	33.58	NA	285.5	11.97	43	11.5	Rheumatoid arthritis	NA	No	NA	NA	NA	0.28	NA	Some College or AA degree	Rheumatoid arthritis	yes	NA	yes	no	yes	yes	never	3407.941602
1269	2007-2008	44634	1	67	74	Male	Non-Hispanic Black	Less Than 9th Grade	NA	10303.44593	NA	23.02	102	285.5	15.39	31	7.9	Rheumatoid arthritis	NA	Yes	Lung	NA	NA	20	NA	Less Than 9th Grade	Rheumatoid arthritis	yes	high_risk	yes	no	yes	yes	now	1030.344593
1270	2007-2008	44676	1	64	59	Female	Non-Hispanic Black	High School Grad/GED or Equivalent	NA	22859.74293	NA	33.97	99.3	553.2	13.68	36	13.3	Rheumatoid arthritis	NA	No	NA	NA	NA	2.31	NA	High School Grad/GED or Equivalent	Rheumatoid arthritis	no	low_risk	yes	IGT	yes	yes	never	2285.974293
1271	2007-2008	44680	1	61	65	Female	Non-Hispanic Black	Less Than 9th Grade	NA	9525.069735	NA	46.13	134.7	321.2	17.1	33	12	Rheumatoid arthritis	NA	No	NA	NA	NA	0.6	NA	Less Than 9th Grade	Rheumatoid arthritis	yes	moderate_risk	no	DM	yes	yes	former	952.5069735
1272	2007-2008	44724	1	67	51	Female	Non-Hispanic White	Some College or AA degree	NA	30103.00281	NA	24.02	82.2	208.2	5.13	39	11.8	Rheumatoid arthritis	NA	Yes	Uterus (uterine)	NA	NA	3.84	NA	Some College or AA degree	Rheumatoid arthritis	no	low_risk	no	no	no	no	now	3010.300281
1273	2007-2008	44731	2	73	60	Female	Other Hispanic	Some College or AA degree	NA	5283.764153	NA	29.95	94.7	285.5	6.84	35	8.8	Rheumatoid arthritis	NA	No	NA	NA	NA	0.94	NA	Some College or AA degree	Rheumatoid arthritis	no	low_risk	no	no	no	yes	never	528.3764153
1274	2007-2008	44781	1	63	58	Female	Mexican American	High School Grad/GED or Equivalent	NA	12036.27372	NA	30.89	101.1	291.5	25.65	42	14.7	Rheumatoid arthritis	NA	No	NA	NA	NA	0.04	NA	High School Grad/GED or Equivalent	Rheumatoid arthritis	no	low_risk	no	no	no	yes	never	1203.627372
1275	2007-2008	44804	2	63	80	Female	Non-Hispanic White	High School Grad/GED or Equivalent	NA	37493.17297	NA	21.88	84.2	404.5	11.97	34	10.6	Rheumatoid arthritis	NA	Yes	Melanoma	NA	NA	5.26	NA	High School Grad/GED or Equivalent	Rheumatoid arthritis	yes	very_high_risk	yes	IFG	yes	yes	never	3749.317297
1276	2007-2008	44811	2	60	67	Female	Non-Hispanic White	9-11th Grade (Includes 12th grade with no diploma)	NA	66138.25967	NA	37.92	126	416.4	11.97	37	9.5	Rheumatoid arthritis	NA	Yes	Cervix (cervical)	NA	NA	0.78	NA	9-11th Grade (Includes 12th grade with no diploma)	Rheumatoid arthritis	yes	moderate_risk	yes	DM	yes	yes	never	6613.825967
1277	2007-2008	44817	2	66	70	Female	Other Hispanic	College Graduate or above	NA	9983.384466	NA	24.15	97.8	297.4	10.26	42	20.2	Rheumatoid arthritis	NA	No	NA	NA	NA	0.18	NA	College Graduate or above	Rheumatoid arthritis	no	low_risk	no	no	yes	yes	never	998.3384466
1278	2007-2008	44862	2	59	70	Male	Non-Hispanic White	Some College or AA degree	NA	30950.54146	NA	32.4	106.4	404.5	17.1	47	14.9	Rheumatoid arthritis	NA	No	NA	NA	NA	0.04	NA	Some College or AA degree	Rheumatoid arthritis	yes	moderate_risk	yes	IFG	yes	yes	former	3095.054146
1279	2007-2008	44904	1	65	57	Male	Non-Hispanic Black	Some College or AA degree	NA	19347.37747	NA	30.55	107.1	NA	NA	NA	NA	Rheumatoid arthritis	NA	No	NA	NA	NA	NA	NA	Some College or AA degree	Rheumatoid arthritis	NA	NA	no	no	yes	no	never	1934.737747
1280	2007-2008	44905	1	60	74	Female	Non-Hispanic White	Some College or AA degree	NA	25285.12093	NA	22.96	84.5	303.3	13.68	42	27	Rheumatoid arthritis	NA	No	NA	NA	NA	0.08	NA	Some College or AA degree	Rheumatoid arthritis	yes	moderate_risk	yes	no	yes	yes	never	2528.512093
1281	2007-2008	44951	1	59	60	Male	Non-Hispanic Black	Some College or AA degree	NA	6884.218112	NA	28.44	99.7	452	11.97	39	11.1	Rheumatoid arthritis	NA	No	NA	NA	NA	1.35	NA	Some College or AA degree	Rheumatoid arthritis	no	low_risk	no	no	no	yes	former	688.4218112
1282	2007-2008	44988	1	61	79	Male	Non-Hispanic White	Some College or AA degree	NA	26120.02827	NA	27.35	111.4	487.7	18.81	43	39.8	Rheumatoid arthritis	NA	No	NA	NA	NA	0.19	NA	Some College or AA degree	Rheumatoid arthritis	no	low_risk	yes	no	yes	yes	former	2612.002827
1283	2007-2008	45020	1	61	59	Female	Non-Hispanic White	College Graduate or above	NA	96356.53903	NA	39.81	116.9	291.5	6.84	39	6.8	Rheumatoid arthritis	NA	No	NA	NA	NA	2.01	NA	College Graduate or above	Rheumatoid arthritis	no	low_risk	no	no	yes	yes	never	9635.653903
1284	2007-2008	45109	2	72	63	Male	Mexican American	Some College or AA degree	NA	7310.859188	NA	24.08	85	446.1	13.68	42	26.7	Rheumatoid arthritis	NA	Yes	Prostate	NA	NA	0.07	NA	Some College or AA degree	Rheumatoid arthritis	no	low_risk	yes	DM	yes	yes	former	731.0859188
1285	2007-2008	45172	1	60	73	Male	Non-Hispanic White	High School Grad/GED or Equivalent	NA	10921.80219	NA	28.76	104.2	374.7	15.39	47	21	Rheumatoid arthritis	NA	No	NA	NA	NA	0.04	NA	High School Grad/GED or Equivalent	Rheumatoid arthritis	no	low_risk	yes	no	no	yes	former	1092.180219
1286	2007-2008	45219	1	71	57	Male	Mexican American	Some College or AA degree	NA	16759.55488	NA	31.08	NA	297.4	8.55	43	10.7	Rheumatoid arthritis	NA	No	NA	NA	NA	0.62	NA	Some College or AA degree	Rheumatoid arthritis	NA	NA	no	IGT	yes	yes	now	1675.955488
1287	2007-2008	45277	1	67	70	Male	Non-Hispanic White	Some College or AA degree	NA	29027.01756	NA	34.82	131.5	434.2	13.68	41	15.4	Rheumatoid arthritis	NA	No	NA	NA	NA	0.27	NA	Some College or AA degree	Rheumatoid arthritis	no	low_risk	no	IFG	yes	yes	former	2902.701756
1288	2007-2008	45293	1	66	76	Female	Mexican American	High School Grad/GED or Equivalent	NA	10569.25917	NA	19.11	77.1	273.6	11.97	40	10.6	Rheumatoid arthritis	NA	No	NA	NA	NA	0.44	NA	High School Grad/GED or Equivalent	Rheumatoid arthritis	no	low_risk	no	IGT	yes	yes	never	1056.925917
1289	2007-2008	45319	1	70	60	Male	Non-Hispanic White	College Graduate or above	NA	39608.58433	NA	40.3	129.4	398.5	11.97	43	15.4	Rheumatoid arthritis	NA	Yes	Skin (don't know what kind)	NA	NA	0.04	NA	College Graduate or above	Rheumatoid arthritis	no	low_risk	no	DM	yes	yes	never	3960.858433
1290	2007-2008	45320	2	68	46	Female	Non-Hispanic Black	Some College or AA degree	NA	25351.90316	NA	16.84	64.4	249.8	13.68	52	14.3	Rheumatoid arthritis	NA	No	NA	NA	NA	0.03	NA	Some College or AA degree	Rheumatoid arthritis	yes	moderate_risk	no	no	no	yes	now	2535.190316
1291	2007-2008	45340	1	60	78	Male	Other Hispanic	9-11th Grade (Includes 12th grade with no diploma)	NA	7898.124273	NA	24.2	91.4	291.5	18.81	47	21.9	Rheumatoid arthritis	NA	No	NA	NA	NA	0.14	NA	9-11th Grade (Includes 12th grade with no diploma)	Rheumatoid arthritis	no	low_risk	no	no	no	yes	former	789.8124273
1292	2007-2008	45347	1	64	72	Female	Non-Hispanic Black	9-11th Grade (Includes 12th grade with no diploma)	NA	11543.6662	NA	27.56	90.2	NA	NA	NA	NA	Rheumatoid arthritis	NA	Yes	Colon	NA	NA	NA	NA	9-11th Grade (Includes 12th grade with no diploma)	Rheumatoid arthritis	NA	NA	no	no	yes	no	never	1154.36662
1293	2007-2008	45365	2	66	52	Female	Non-Hispanic White	Some College or AA degree	NA	122366.8257	NA	44.49	141.2	226	10.26	40	9.3	Rheumatoid arthritis	NA	No	NA	NA	NA	0.86	NA	Some College or AA degree	Rheumatoid arthritis	NA	NA	no	DM	no	yes	never	12236.68257
1294	2007-2008	45367	1	70	61	Female	Mexican American	Less Than 9th Grade	NA	4735.517375	NA	26.94	84	237.9	11.97	43	24.9	Rheumatoid arthritis	NA	Yes	NA	NA	NA	0.04	NA	Less Than 9th Grade	Rheumatoid arthritis	no	low_risk	no	no	no	yes	never	473.5517375
1295	2007-2008	45425	1	68	77	Female	Non-Hispanic Black	High School Grad/GED or Equivalent	NA	13238.23975	NA	29.42	109.9	368.8	8.55	42	12.4	Rheumatoid arthritis	NA	No	NA	NA	NA	0.1	NA	High School Grad/GED or Equivalent	Rheumatoid arthritis	no	low_risk	no	no	yes	yes	former	1323.823975
1296	2007-2008	45439	2	59	43	Male	Non-Hispanic White	Some College or AA degree	NA	92556.61303	NA	30.1	103.5	374.7	11.97	43	15.2	Rheumatoid arthritis	NA	No	NA	NA	NA	0.32	NA	Some College or AA degree	Rheumatoid arthritis	no	low_risk	no	no	no	yes	never	9255.661303
1297	2007-2008	45487	2	67	35	Female	Non-Hispanic Black	High School Grad/GED or Equivalent	NA	28818.03188	NA	25.3	82.6	NA	NA	NA	NA	Rheumatoid arthritis	NA	No	NA	NA	NA	NA	NA	High School Grad/GED or Equivalent	Rheumatoid arthritis	NA	NA	no	no	no	no	never	2881.803188
1298	2007-2008	45559	2	59	39	Female	Non-Hispanic White	Less Than 9th Grade	NA	30723.81411	NA	28.09	108.3	172.5	8.55	40	27	Rheumatoid arthritis	NA	Yes	Cervix (cervical)	NA	NA	0.31	NA	Less Than 9th Grade	Rheumatoid arthritis	no	low_risk	no	no	yes	yes	now	3072.381411
1299	2007-2008	45577	2	68	42	Female	Non-Hispanic Black	9-11th Grade (Includes 12th grade with no diploma)	NA	21503.18031	NA	20.92	76.3	NA	NA	NA	NA	Rheumatoid arthritis	NA	No	NA	NA	NA	NA	NA	9-11th Grade (Includes 12th grade with no diploma)	Rheumatoid arthritis	NA	NA	no	no	yes	no	now	2150.318031
1300	2007-2008	45609	1	63	48	Female	Non-Hispanic White	Some College or AA degree	NA	85297.90368	NA	32.93	101.5	386.6	10.26	46	14.5	Rheumatoid arthritis	NA	No	NA	NA	NA	0.22	NA	Some College or AA degree	Rheumatoid arthritis	no	low_risk	no	no	no	yes	never	8529.790368
1301	2007-2008	45612	1	74	68	Male	Non-Hispanic Black	9-11th Grade (Includes 12th grade with no diploma)	NA	5844.434775	NA	30.33	112.5	392.6	13.68	42	17.4	Rheumatoid arthritis	NA	No	NA	NA	NA	0.91	NA	9-11th Grade (Includes 12th grade with no diploma)	Rheumatoid arthritis	yes	moderate_risk	no	no	yes	no	now	584.4434775
1302	2007-2008	45640	2	64	73	Female	Non-Hispanic Black	High School Grad/GED or Equivalent	NA	19437.79581	NA	30.83	102.4	362.8	11.97	42	9.5	Rheumatoid arthritis	NA	No	NA	NA	NA	0.41	NA	High School Grad/GED or Equivalent	Rheumatoid arthritis	yes	moderate_risk	no	no	yes	yes	former	1943.779581
1303	2007-2008	45658	2	61	57	Male	Other Hispanic	Less Than 9th Grade	NA	15296.6702	NA	29.52	104.3	321.2	10.26	42	9.1	Rheumatoid arthritis	NA	No	NA	NA	NA	0.09	NA	Less Than 9th Grade	Rheumatoid arthritis	no	low_risk	no	no	yes	no	never	1529.66702
1304	2007-2008	45662	2	67	42	Female	Non-Hispanic White	High School Grad/GED or Equivalent	NA	86684.29836	NA	22.23	82.5	196.3	6.84	40	8.1	Rheumatoid arthritis	NA	No	NA	NA	NA	0.04	NA	High School Grad/GED or Equivalent	Rheumatoid arthritis	yes	moderate_risk	no	no	yes	yes	never	8668.429836
1305	2007-2008	45671	2	62	63	Male	Other Hispanic	9-11th Grade (Includes 12th grade with no diploma)	NA	6715.894573	NA	27.93	101.4	NA	NA	NA	NA	Rheumatoid arthritis	NA	No	NA	NA	NA	NA	NA	9-11th Grade (Includes 12th grade with no diploma)	Rheumatoid arthritis	NA	NA	yes	DM	yes	yes	former	671.5894573
1306	2007-2008	45692	2	61	44	Female	Other Hispanic	High School Grad/GED or Equivalent	NA	23177.11876	NA	28.65	96.4	261.7	10.26	38	6.8	Rheumatoid arthritis	NA	No	NA	NA	NA	1.01	NA	High School Grad/GED or Equivalent	Rheumatoid arthritis	no	low_risk	yes	DM	yes	yes	former	2317.711876
1307	2007-2008	45701	2	66	76	Female	Non-Hispanic White	9-11th Grade (Includes 12th grade with no diploma)	NA	0	NA	NA	NA	NA	NA	NA	NA	Rheumatoid arthritis	NA	No	NA	NA	NA	NA	NA	9-11th Grade (Includes 12th grade with no diploma)	Rheumatoid arthritis	NA	NA	yes	DM	no	NA	former	0
1308	2007-2008	45763	2	73	54	Male	Non-Hispanic Black	9-11th Grade (Includes 12th grade with no diploma)	NA	20005.34925	NA	27.46	98.9	410.4	11.97	44	10	Rheumatoid arthritis	NA	No	NA	NA	NA	0.03	NA	9-11th Grade (Includes 12th grade with no diploma)	Rheumatoid arthritis	yes	moderate_risk	no	no	yes	yes	never	2000.534925
1309	2007-2008	45796	2	60	42	Male	Non-Hispanic White	Some College or AA degree	NA	37517.57806	NA	29.68	111	303.3	17.1	44	12.2	Rheumatoid arthritis	NA	No	NA	NA	NA	0.87	NA	Some College or AA degree	Rheumatoid arthritis	no	low_risk	no	no	yes	yes	now	3751.757806
1310	2007-2008	45804	1	67	80	Male	Non-Hispanic White	High School Grad/GED or Equivalent	NA	21816.87822	NA	25.81	96.4	166.5	20.52	46	13.1	Rheumatoid arthritis	NA	No	NA	NA	NA	0.59	NA	High School Grad/GED or Equivalent	Rheumatoid arthritis	yes	moderate_risk	no	IFG	yes	no	never	2181.687822
1311	2007-2008	45826	1	67	62	Female	Non-Hispanic White	Some College or AA degree	NA	22734.41136	NA	30.94	107.5	410.4	15.39	45	13.4	Rheumatoid arthritis	NA	No	NA	NA	NA	1.27	NA	Some College or AA degree	Rheumatoid arthritis	no	low_risk	yes	IGT	yes	yes	never	2273.441136
1312	2007-2008	45839	1	60	44	Female	Non-Hispanic White	High School Grad/GED or Equivalent	NA	19985.42831	NA	20.21	77	190.3	8.55	42	4.3	Rheumatoid arthritis	NA	No	NA	NA	NA	0.02	NA	High School Grad/GED or Equivalent	Rheumatoid arthritis	no	low_risk	no	no	no	no	now	1998.542831
1313	2007-2008	45884	1	66	76	Male	Mexican American	Less Than 9th Grade	NA	11189.84675	NA	28.95	99.5	327.1	13.68	43	10.9	Rheumatoid arthritis	NA	No	NA	NA	NA	0.06	NA	Less Than 9th Grade	Rheumatoid arthritis	yes	moderate_risk	no	no	yes	no	now	1118.984675
1314	2007-2008	45907	1	67	41	Female	Non-Hispanic White	Some College or AA degree	NA	27136.41889	NA	NA	NA	333.1	13.68	39	14.1	Rheumatoid arthritis	NA	No	NA	NA	NA	1.56	NA	Some College or AA degree	Rheumatoid arthritis	yes	moderate_risk	no	no	yes	yes	never	2713.641889
1315	2007-2008	45909	2	61	80	Male	Non-Hispanic White	High School Grad/GED or Equivalent	NA	28165.59416	NA	28.89	104	309.3	5.13	34	9.7	Rheumatoid arthritis	NA	No	NA	NA	NA	2.32	NA	High School Grad/GED or Equivalent	Rheumatoid arthritis	yes	moderate_risk	no	no	yes	yes	former	2816.559416
1316	2007-2008	45922	1	66	63	Female	Mexican American	Less Than 9th Grade	NA	8150.919915	NA	36.57	115.4	327.1	13.68	47	8.8	Rheumatoid arthritis	NA	No	NA	NA	NA	0.75	NA	Less Than 9th Grade	Rheumatoid arthritis	no	low_risk	no	DM	no	yes	never	815.0919915
1317	2007-2008	45965	2	70	29	Male	Mexican American	College Graduate or above	NA	19773.86643	NA	41.66	131.5	636.4	13.68	45	16.3	Rheumatoid arthritis	NA	No	NA	NA	NA	0.28	NA	College Graduate or above	Rheumatoid arthritis	no	low_risk	no	no	yes	yes	never	1977.386643
1318	2007-2008	45982	2	70	80	Male	Non-Hispanic Black	Some College or AA degree	NA	12898.97709	NA	33.6	115.3	422.3	6.84	37	12.5	Rheumatoid arthritis	NA	No	NA	NA	NA	0.09	NA	Some College or AA degree	Rheumatoid arthritis	no	low_risk	yes	DM	no	yes	former	1289.897709
1319	2007-2008	46003	1	61	68	Female	Non-Hispanic Black	High School Grad/GED or Equivalent	NA	12146.09615	NA	38	110.4	NA	NA	NA	NA	Rheumatoid arthritis	NA	No	NA	NA	NA	NA	NA	High School Grad/GED or Equivalent	Rheumatoid arthritis	yes	NA	yes	no	yes	no	now	1214.609615
1320	2007-2008	46037	1	72	69	Male	Other Hispanic	9-11th Grade (Includes 12th grade with no diploma)	NA	15643.79947	NA	32.37	112.5	220.1	15.39	36	9.1	Rheumatoid arthritis	NA	Yes	Prostate	NA	NA	1.05	NA	9-11th Grade (Includes 12th grade with no diploma)	Rheumatoid arthritis	yes	moderate_risk	yes	DM	yes	yes	former	1564.379947
1321	2007-2008	46101	2	68	65	Male	Non-Hispanic Black	9-11th Grade (Includes 12th grade with no diploma)	NA	6423.846436	NA	32.08	118.4	582.9	8.55	43	11.5	Rheumatoid arthritis	NA	No	NA	NA	NA	1.83	NA	9-11th Grade (Includes 12th grade with no diploma)	Rheumatoid arthritis	yes	high_risk	no	no	yes	yes	former	642.3846436
1322	2007-2008	46138	1	62	60	Female	Non-Hispanic White	9-11th Grade (Includes 12th grade with no diploma)	NA	20298.16481	NA	31.01	105.1	356.9	6.84	42	6.1	Rheumatoid arthritis	NA	No	NA	NA	NA	1.04	NA	9-11th Grade (Includes 12th grade with no diploma)	Rheumatoid arthritis	no	low_risk	no	DM	yes	yes	never	2029.816481
1323	2007-2008	46140	2	64	73	Male	Non-Hispanic White	Some College or AA degree	NA	8698.10204	NA	33.7	112.7	362.8	11.97	42	10.4	Rheumatoid arthritis	NA	No	NA	NA	NA	0.43	NA	Some College or AA degree	Rheumatoid arthritis	yes	moderate_risk	yes	no	yes	yes	former	869.810204
1324	2007-2008	46149	2	60	80	Male	Non-Hispanic White	High School Grad/GED or Equivalent	NA	33431.0978	NA	25.53	96	398.5	11.97	35	4.8	Rheumatoid arthritis	NA	No	NA	NA	NA	2.46	NA	High School Grad/GED or Equivalent	Rheumatoid arthritis	yes	high_risk	no	DM	yes	yes	never	3343.10978
1325	2007-2008	46178	1	72	60	Female	Other Hispanic	Less Than 9th Grade	NA	0	NA	NA	NA	NA	NA	NA	NA	Rheumatoid arthritis	NA	No	NA	NA	NA	NA	NA	Less Than 9th Grade	Rheumatoid arthritis	NA	NA	no	no	yes	NA	now	0
1326	2007-2008	46221	2	59	55	Male	Non-Hispanic White	High School Grad/GED or Equivalent	NA	25217.67622	NA	37.14	118.1	362.8	10.26	41	35.1	Rheumatoid arthritis	NA	No	NA	NA	NA	1.92	NA	High School Grad/GED or Equivalent	Rheumatoid arthritis	yes	moderate_risk	no	DM	yes	yes	now	2521.767622
1327	2007-2008	46238	2	59	56	Female	Non-Hispanic White	Less Than 9th Grade	NA	30103.00281	NA	17.91	70.8	208.2	8.55	37	29	Rheumatoid arthritis	NA	No	NA	NA	NA	0.84	NA	Less Than 9th Grade	Rheumatoid arthritis	yes	moderate_risk	no	no	no	yes	now	3010.300281
1328	2007-2008	46243	1	67	62	Male	Non-Hispanic White	Some College or AA degree	NA	48520.70708	NA	21.72	91	273.6	8.55	42	13.3	Rheumatoid arthritis	NA	No	NA	NA	NA	0.03	NA	Some College or AA degree	Rheumatoid arthritis	no	low_risk	no	no	no	no	former	4852.070708
1329	2007-2008	46248	2	67	65	Female	Non-Hispanic Black	Less Than 9th Grade	NA	13077.81622	NA	26.16	98.2	NA	NA	NA	NA	Rheumatoid arthritis	NA	No	NA	NA	NA	NA	NA	Less Than 9th Grade	Rheumatoid arthritis	NA	NA	yes	no	yes	no	never	1307.781622
1330	2007-2008	46275	2	66	73	Female	Non-Hispanic Black	High School Grad/GED or Equivalent	NA	15569.43169	NA	29.36	95.2	380.7	17.1	36	17.7	Rheumatoid arthritis	NA	No	NA	NA	NA	0.65	NA	High School Grad/GED or Equivalent	Rheumatoid arthritis	yes	high_risk	yes	DM	yes	yes	never	1556.943169
1331	2007-2008	46336	1	67	55	Male	Non-Hispanic White	9-11th Grade (Includes 12th grade with no diploma)	NA	24752.7181	NA	32.95	116	339	15.39	35	5.6	Rheumatoid arthritis	NA	No	NA	NA	NA	4.03	NA	9-11th Grade (Includes 12th grade with no diploma)	Rheumatoid arthritis	yes	moderate_risk	yes	no	yes	yes	now	2475.27181
1332	2007-2008	46388	1	67	71	Female	Non-Hispanic White	Some College or AA degree	NA	34416.73562	NA	NA	NA	386.6	13.68	39	14.3	Rheumatoid arthritis	NA	No	NA	NA	NA	0.04	NA	Some College or AA degree	Rheumatoid arthritis	yes	NA	yes	DM	yes	yes	never	3441.673562
1333	2007-2008	46405	1	63	61	Female	Non-Hispanic White	High School Grad/GED or Equivalent	NA	24675.06859	NA	36.91	125.7	333.1	29.07	42	11.8	Rheumatoid arthritis	NA	No	NA	NA	NA	0.19	NA	High School Grad/GED or Equivalent	Rheumatoid arthritis	no	low_risk	no	no	yes	yes	never	2467.506859
1334	2007-2008	46472	2	72	49	Male	Non-Hispanic Black	College Graduate or above	NA	23968.61337	NA	35.97	124.4	362.8	13.68	44	15.9	Rheumatoid arthritis	NA	No	NA	NA	NA	0.13	NA	College Graduate or above	Rheumatoid arthritis	no	low_risk	yes	no	yes	yes	now	2396.861337
1335	2007-2008	46477	1	61	68	Male	Non-Hispanic White	Some College or AA degree	NA	68146.55556	NA	38.18	122	582.9	10.26	41	11.8	Rheumatoid arthritis	NA	No	NA	NA	NA	0.49	NA	Some College or AA degree	Rheumatoid arthritis	yes	very_high_risk	yes	DM	yes	yes	former	6814.655556
1336	2007-2008	46486	1	72	49	Male	Other Hispanic	Some College or AA degree	NA	23635.24232	NA	29.55	102.9	291.5	10.26	42	15.6	Rheumatoid arthritis	NA	No	NA	NA	NA	0.14	NA	Some College or AA degree	Rheumatoid arthritis	no	low_risk	no	IFG	no	no	former	2363.524232
1337	2007-2008	46492	1	60	66	Female	Non-Hispanic White	College Graduate or above	NA	70522.67704	NA	28.49	98.6	386.6	6.84	37	7.9	Rheumatoid arthritis	NA	No	NA	NA	NA	1.85	NA	College Graduate or above	Rheumatoid arthritis	no	low_risk	yes	no	yes	yes	former	7052.267704
1338	2007-2008	46528	1	67	76	Male	Non-Hispanic White	Some College or AA degree	NA	29027.01756	NA	28.12	112	416.4	15.39	41	14.1	Rheumatoid arthritis	NA	No	NA	NA	NA	0.23	NA	Some College or AA degree	Rheumatoid arthritis	yes	NA	yes	no	yes	yes	former	2902.701756
1339	2007-2008	46536	1	61	79	Female	Non-Hispanic White	9-11th Grade (Includes 12th grade with no diploma)	NA	30969.97841	NA	30.96	103.6	386.6	15.39	38	9.9	Rheumatoid arthritis	NA	No	NA	NA	NA	0.76	NA	9-11th Grade (Includes 12th grade with no diploma)	Rheumatoid arthritis	no	low_risk	no	DM	yes	yes	never	3096.997841
1340	2007-2008	46562	2	73	70	Male	Other Hispanic	9-11th Grade (Includes 12th grade with no diploma)	NA	7293.317905	NA	29.85	100.4	291.5	10.26	41	20.6	Rheumatoid arthritis	NA	No	NA	NA	NA	0.23	NA	9-11th Grade (Includes 12th grade with no diploma)	Rheumatoid arthritis	no	low_risk	no	no	no	yes	former	729.3317905
1341	2007-2008	46596	2	72	44	Male	Mexican American	High School Grad/GED or Equivalent	NA	23192.22195	NA	26.21	98.1	380.7	17.1	46	20.2	Rheumatoid arthritis	NA	No	NA	NA	NA	0.05	NA	High School Grad/GED or Equivalent	Rheumatoid arthritis	yes	moderate_risk	no	no	no	no	now	2319.222195
1342	2007-2008	46604	1	59	62	Female	Non-Hispanic Black	High School Grad/GED or Equivalent	NA	11111.65875	NA	54.38	142.2	NA	NA	NA	NA	Rheumatoid arthritis	NA	No	NA	NA	NA	4.29	NA	High School Grad/GED or Equivalent	Rheumatoid arthritis	NA	NA	yes	DM	yes	no	never	1111.165875
1343	2007-2008	46781	2	65	71	Female	Non-Hispanic Black	9-11th Grade (Includes 12th grade with no diploma)	NA	18180.5719	NA	29.79	94	398.5	8.55	42	15.8	Rheumatoid arthritis	NA	No	NA	NA	NA	0.06	NA	9-11th Grade (Includes 12th grade with no diploma)	Rheumatoid arthritis	yes	moderate_risk	yes	DM	yes	yes	never	1818.05719
1344	2007-2008	46819	1	66	58	Female	Mexican American	Less Than 9th Grade	NA	16765.47734	NA	41.17	134.8	190.3	11.97	36	9.9	Rheumatoid arthritis	NA	No	NA	NA	NA	0.55	NA	Less Than 9th Grade	Rheumatoid arthritis	no	low_risk	no	DM	no	yes	never	1676.547734
1345	2007-2008	46823	1	69	52	Female	Non-Hispanic White	Some College or AA degree	NA	33172.9104	NA	35.5	106.7	345	11.97	42	7.7	Rheumatoid arthritis	NA	No	NA	NA	NA	0.19	NA	Some College or AA degree	Rheumatoid arthritis	no	low_risk	no	no	no	yes	never	3317.29104
1346	2007-2008	46851	2	61	54	Female	Other Hispanic	Less Than 9th Grade	NA	15341.96447	NA	32.75	111.7	386.6	11.97	43	12.7	Rheumatoid arthritis	NA	No	NA	NA	NA	0.1	NA	Less Than 9th Grade	Rheumatoid arthritis	no	low_risk	no	DM	yes	yes	former	1534.196447
1347	2007-2008	46906	1	71	52	Male	Mexican American	Some College or AA degree	NA	15708.13637	NA	36.51	123.4	362.8	27.36	44	21.5	Rheumatoid arthritis	NA	No	NA	NA	NA	0.15	NA	Some College or AA degree	Rheumatoid arthritis	no	low_risk	no	IFG	no	yes	now	1570.813637
1348	2007-2008	46907	2	61	58	Male	Other Hispanic	Less Than 9th Grade	NA	15296.6702	NA	27.1	101	315.2	13.68	41	20.4	Rheumatoid arthritis	NA	No	NA	NA	NA	0.13	NA	Less Than 9th Grade	Rheumatoid arthritis	no	low_risk	yes	DM	yes	yes	now	1529.66702
1349	2007-2008	46909	2	64	68	Male	Non-Hispanic White	Some College or AA degree	NA	79807.19151	NA	33.02	117.3	273.6	18.81	40	27	Rheumatoid arthritis	NA	Yes	Melanoma	NA	NA	0.05	NA	Some College or AA degree	Rheumatoid arthritis	no	low_risk	yes	DM	no	yes	former	7980.719151
1350	2007-2008	46933	2	68	62	Male	Non-Hispanic Black	9-11th Grade (Includes 12th grade with no diploma)	NA	6424.23459	NA	22.61	89.9	208.2	6.84	49	7	Rheumatoid arthritis	NA	No	NA	NA	NA	0.32	NA	9-11th Grade (Includes 12th grade with no diploma)	Rheumatoid arthritis	yes	moderate_risk	yes	DM	no	yes	former	642.423459
1351	2007-2008	46936	1	62	75	Male	Other Hispanic	High School Grad/GED or Equivalent	NA	6658.176784	NA	22.08	89.1	291.5	23.94	49	17.6	Rheumatoid arthritis	NA	No	NA	NA	NA	0.04	NA	High School Grad/GED or Equivalent	Rheumatoid arthritis	no	low_risk	no	DM	no	yes	never	665.8176784
1352	2007-2008	46950	2	73	74	Female	Other Hispanic	Less Than 9th Grade	NA	7378.688705	NA	31.25	98.2	NA	NA	NA	NA	Rheumatoid arthritis	NA	No	NA	NA	NA	0.48	NA	Less Than 9th Grade	Rheumatoid arthritis	yes	NA	no	DM	yes	yes	never	737.8688705
1353	2007-2008	46985	2	64	49	Male	Non-Hispanic Black	9-11th Grade (Includes 12th grade with no diploma)	NA	25767.3127	NA	20.17	71.7	410.4	8.55	35	12.9	Rheumatoid arthritis	NA	No	NA	NA	NA	0.03	NA	9-11th Grade (Includes 12th grade with no diploma)	Rheumatoid arthritis	NA	NA	yes	no	yes	yes	now	2576.73127
1354	2007-2008	47010	2	62	62	Female	Other Hispanic	High School Grad/GED or Equivalent	NA	6353.235827	NA	32.41	NA	214.1	10.26	41	12.9	Rheumatoid arthritis	NA	No	NA	NA	NA	0.07	NA	High School Grad/GED or Equivalent	Rheumatoid arthritis	no	low_risk	yes	DM	yes	yes	never	635.3235827
1355	2007-2008	47031	2	64	50	Female	Non-Hispanic White	Some College or AA degree	NA	92286.23553	NA	22.01	72.5	243.9	13.68	40	17	Rheumatoid arthritis	NA	No	NA	NA	NA	0.03	NA	Some College or AA degree	Rheumatoid arthritis	no	low_risk	no	no	no	no	now	9228.623553
1356	2007-2008	47055	2	68	70	Female	Non-Hispanic White	Some College or AA degree	NA	34699.46132	NA	26.91	90	315.2	13.68	43	25.4	Rheumatoid arthritis	NA	No	NA	NA	NA	0.15	NA	Some College or AA degree	Rheumatoid arthritis	no	low_risk	no	no	no	yes	never	3469.946132
1357	2007-2008	47057	1	61	47	Male	Non-Hispanic White	Some College or AA degree	NA	105554.3466	NA	31	112.5	410.4	23.94	47	20.1	Rheumatoid arthritis	NA	No	NA	NA	NA	0.03	NA	Some College or AA degree	Rheumatoid arthritis	no	low_risk	no	no	no	yes	former	10555.43466
1358	2007-2008	47068	2	62	62	Female	Non-Hispanic Black	9-11th Grade (Includes 12th grade with no diploma)	NA	10179.58752	NA	23.88	91.5	214.1	10.26	39	10.4	Rheumatoid arthritis	NA	No	NA	NA	NA	0.34	NA	9-11th Grade (Includes 12th grade with no diploma)	Rheumatoid arthritis	yes	very_high_risk	yes	DM	yes	yes	never	1017.958752
1359	2007-2008	47070	2	66	80	Female	Non-Hispanic Black	Some College or AA degree	NA	16215.91849	NA	33.05	110.5	446.1	10.26	40	7.5	Rheumatoid arthritis	NA	No	NA	NA	NA	1.72	NA	Some College or AA degree	Rheumatoid arthritis	yes	moderate_risk	no	DM	yes	no	never	1621.591849
1360	2007-2008	47109	2	71	63	Male	Non-Hispanic Black	9-11th Grade (Includes 12th grade with no diploma)	NA	7221.43496	NA	16.96	68	214.1	11.97	43	21	Rheumatoid arthritis	NA	No	NA	NA	NA	0.02	NA	9-11th Grade (Includes 12th grade with no diploma)	Rheumatoid arthritis	no	low_risk	yes	no	yes	yes	now	722.143496
1361	2007-2008	47186	1	68	60	Female	Non-Hispanic Black	College Graduate or above	NA	11266.81054	NA	23.3	93	267.7	13.68	45	16.5	Rheumatoid arthritis	NA	No	NA	NA	NA	0.06	NA	College Graduate or above	Rheumatoid arthritis	no	low_risk	no	no	no	yes	now	1126.681054
1362	2007-2008	47203	1	74	73	Male	Non-Hispanic Black	College Graduate or above	NA	10569.38419	NA	28.47	99.5	553.2	15.39	38	20.2	Rheumatoid arthritis	NA	Yes	Prostate	NA	NA	0.26	NA	College Graduate or above	Rheumatoid arthritis	yes	very_high_risk	no	no	yes	yes	never	1056.938419
1363	2007-2008	47210	1	67	80	Female	Non-Hispanic Black	College Graduate or above	NA	15069.56304	NA	29.68	97.8	684	11.97	35	11.5	Rheumatoid arthritis	NA	No	NA	NA	NA	0.61	NA	College Graduate or above	Rheumatoid arthritis	yes	very_high_risk	yes	DM	yes	yes	former	1506.956304
1364	2007-2008	47233	2	72	61	Female	Mexican American	Less Than 9th Grade	NA	5101.779274	NA	31.13	105.2	285.5	11.97	44	25.1	Rheumatoid arthritis	NA	No	NA	NA	NA	0.24	NA	Less Than 9th Grade	Rheumatoid arthritis	no	low_risk	no	DM	yes	yes	never	510.1779274
1365	2007-2008	47254	2	63	51	Male	Non-Hispanic White	High School Grad/GED or Equivalent	NA	105297.5949	NA	37.17	130.7	648.3	13.68	34	16.7	Rheumatoid arthritis	NA	No	NA	NA	NA	1.13	NA	High School Grad/GED or Equivalent	Rheumatoid arthritis	no	low_risk	no	DM	yes	yes	former	10529.75949
1366	2007-2008	47335	2	59	76	Male	Non-Hispanic White	Less Than 9th Grade	NA	11060.89768	NA	24.36	91.1	339	6.84	39	10.4	Rheumatoid arthritis	NA	No	NA	NA	NA	0.4	NA	Less Than 9th Grade	Rheumatoid arthritis	yes	very_high_risk	no	DM	yes	yes	now	1106.089768
1367	2007-2008	47363	2	70	75	Female	Other Hispanic	Less Than 9th Grade	NA	7360.802161	NA	40.18	118.4	404.5	8.55	43	8.1	Rheumatoid arthritis	NA	No	NA	NA	NA	0.32	NA	Less Than 9th Grade	Rheumatoid arthritis	no	low_risk	no	DM	yes	yes	never	736.0802161
1368	2007-2008	47414	1	59	56	Male	Non-Hispanic White	High School Grad/GED or Equivalent	NA	23769.23151	NA	53.78	166.4	NA	NA	NA	NA	Rheumatoid arthritis	NA	No	NA	NA	NA	NA	NA	High School Grad/GED or Equivalent	Rheumatoid arthritis	yes	NA	no	DM	yes	yes	now	2376.923151
1369	2007-2008	47465	2	62	80	Female	Non-Hispanic White	Some College or AA degree	NA	0	NA	NA	NA	NA	NA	NA	NA	Rheumatoid arthritis	NA	No	NA	NA	NA	NA	NA	Some College or AA degree	Rheumatoid arthritis	NA	NA	yes	no	yes	NA	never	0
1370	2007-2008	47522	2	65	58	Male	Non-Hispanic Black	Some College or AA degree	NA	34700.17965	NA	29.8	107.7	368.8	13.68	43	22.2	Rheumatoid arthritis	NA	No	NA	NA	NA	0.58	NA	Some College or AA degree	Rheumatoid arthritis	no	low_risk	no	IFG	no	yes	former	3470.017965
1371	2007-2008	47551	2	69	72	Male	Non-Hispanic Black	9-11th Grade (Includes 12th grade with no diploma)	NA	8628.595523	NA	16.97	68.5	362.8	6.84	42	17.4	Rheumatoid arthritis	NA	No	NA	NA	NA	0.24	NA	9-11th Grade (Includes 12th grade with no diploma)	Rheumatoid arthritis	no	low_risk	no	no	no	yes	now	862.8595523
1372	2007-2008	47567	1	59	58	Female	Non-Hispanic Black	Some College or AA degree	NA	22837.22915	NA	63.95	120	422.3	6.84	40	11.8	Rheumatoid arthritis	NA	No	NA	NA	NA	0.55	NA	Some College or AA degree	Rheumatoid arthritis	yes	moderate_risk	no	DM	yes	yes	now	2283.722915
1373	2007-2008	47620	1	73	71	Female	Mexican American	Less Than 9th Grade	NA	6986.173518	NA	33.41	107.9	214.1	8.55	37	17.7	Rheumatoid arthritis	NA	Yes	Other	NA	NA	0.38	NA	Less Than 9th Grade	Rheumatoid arthritis	no	low_risk	no	IFG	no	yes	never	698.6173518
1374	2007-2008	47621	2	64	58	Female	Mexican American	9-11th Grade (Includes 12th grade with no diploma)	NA	12079.04162	NA	37.84	101.5	321.2	11.97	44	11.6	Rheumatoid arthritis	NA	No	NA	NA	NA	0.3	NA	9-11th Grade (Includes 12th grade with no diploma)	Rheumatoid arthritis	yes	moderate_risk	no	no	yes	yes	former	1207.904162
1375	2007-2008	47652	1	61	38	Male	Non-Hispanic White	9-11th Grade (Includes 12th grade with no diploma)	NA	23260.82895	NA	25.76	89.1	345	17.1	45	15	Rheumatoid arthritis	NA	No	NA	NA	NA	0.05	NA	9-11th Grade (Includes 12th grade with no diploma)	Rheumatoid arthritis	NA	NA	no	no	yes	no	now	2326.082895
1376	2007-2008	47668	2	65	68	Female	Non-Hispanic Black	9-11th Grade (Includes 12th grade with no diploma)	NA	17984.41956	NA	27.49	101	285.5	11.97	43	9.9	Rheumatoid arthritis	NA	No	NA	NA	NA	0.12	NA	9-11th Grade (Includes 12th grade with no diploma)	Rheumatoid arthritis	no	low_risk	no	no	no	yes	never	1798.441956
1377	2007-2008	47677	2	64	57	Female	Non-Hispanic Black	9-11th Grade (Includes 12th grade with no diploma)	NA	23112.68042	NA	37.68	106.5	345	11.97	39	12	Rheumatoid arthritis	NA	No	NA	NA	NA	0.93	NA	9-11th Grade (Includes 12th grade with no diploma)	Rheumatoid arthritis	no	low_risk	no	no	yes	yes	never	2311.268042
1378	2007-2008	47689	1	60	79	Female	Non-Hispanic White	Some College or AA degree	NA	21729.85764	NA	25.46	94.5	279.6	13.68	47	29.2	Rheumatoid arthritis	NA	Yes	Breast	NA	NA	0.03	NA	Some College or AA degree	Rheumatoid arthritis	no	low_risk	yes	no	yes	yes	former	2172.985764
1379	2007-2008	47699	1	64	71	Female	Non-Hispanic Black	9-11th Grade (Includes 12th grade with no diploma)	NA	11861.54532	NA	16.87	71	404.5	15.39	45	21	Rheumatoid arthritis	NA	No	NA	NA	NA	0.1	NA	9-11th Grade (Includes 12th grade with no diploma)	Rheumatoid arthritis	yes	very_high_risk	yes	no	yes	yes	now	1186.154532
1380	2007-2008	47778	2	62	67	Female	Non-Hispanic White	9-11th Grade (Includes 12th grade with no diploma)	NA	22959.73444	NA	31.54	108.8	285.5	11.97	37	4.1	Rheumatoid arthritis	NA	Yes	Lymphoma/Hodgkin's disease	NA	NA	1.85	NA	9-11th Grade (Includes 12th grade with no diploma)	Rheumatoid arthritis	yes	moderate_risk	yes	DM	yes	yes	now	2295.973444
1381	2007-2008	47802	2	66	40	Female	Mexican American	Some College or AA degree	NA	11312.27661	NA	32.62	100	220.1	8.55	39	5.6	Rheumatoid arthritis	NA	No	NA	NA	NA	1.06	NA	Some College or AA degree	Rheumatoid arthritis	no	low_risk	no	no	no	yes	never	1131.227661
1382	2007-2008	47821	1	62	80	Female	Other Hispanic	Less Than 9th Grade	NA	7434.598199	NA	30.82	106.7	368.8	17.1	40	9.9	Rheumatoid arthritis	NA	No	NA	NA	NA	0.13	NA	Less Than 9th Grade	Rheumatoid arthritis	yes	very_high_risk	yes	DM	yes	yes	never	743.4598199
1383	2007-2008	47911	2	65	61	Female	Non-Hispanic Black	High School Grad/GED or Equivalent	NA	16378.05352	NA	32.4	105	362.8	8.55	43	14.3	Rheumatoid arthritis	NA	No	NA	NA	NA	1.01	NA	High School Grad/GED or Equivalent	Rheumatoid arthritis	yes	moderate_risk	no	DM	yes	yes	never	1637.805352
1384	2007-2008	47938	2	59	40	Male	Non-Hispanic White	Less Than 9th Grade	NA	35386.11653	NA	26.33	95.1	285.5	10.26	39	8.4	Rheumatoid arthritis	NA	No	NA	NA	NA	0.32	NA	Less Than 9th Grade	Rheumatoid arthritis	no	low_risk	no	no	no	no	now	3538.611653
1385	2007-2008	47962	2	65	80	Female	Mexican American	Less Than 9th Grade	NA	10036.2039	NA	23.74	92	232	13.68	41	8.4	Rheumatoid arthritis	NA	No	NA	NA	NA	0.1	NA	Less Than 9th Grade	Rheumatoid arthritis	yes	high_risk	no	DM	yes	yes	never	1003.62039
1386	2007-2008	48009	1	67	52	Female	Non-Hispanic White	9-11th Grade (Includes 12th grade with no diploma)	NA	22987.51404	NA	23.51	86.3	196.3	8.55	44	15.6	Rheumatoid arthritis	NA	Yes	Breast	NA	NA	0.3	NA	9-11th Grade (Includes 12th grade with no diploma)	Rheumatoid arthritis	no	low_risk	no	no	no	yes	now	2298.751404
1387	2007-2008	48051	2	62	46	Male	Non-Hispanic White	9-11th Grade (Includes 12th grade with no diploma)	NA	27326.12255	NA	34.67	124	428.3	10.26	44	16.3	Rheumatoid arthritis	NA	No	NA	NA	NA	1.42	NA	9-11th Grade (Includes 12th grade with no diploma)	Rheumatoid arthritis	no	low_risk	yes	DM	yes	yes	never	2732.612255
1388	2007-2008	48054	1	68	45	Female	Non-Hispanic Black	College Graduate or above	NA	28439.53401	NA	42.36	120	374.7	3.42	41	3	Rheumatoid arthritis	NA	No	NA	NA	NA	1.15	NA	College Graduate or above	Rheumatoid arthritis	no	low_risk	no	no	yes	no	never	2843.953401
1389	2007-2008	48139	2	61	62	Female	Other Hispanic	Some College or AA degree	NA	7294.264689	NA	42.52	125.2	NA	NA	NA	NA	Rheumatoid arthritis	NA	No	NA	NA	NA	NA	NA	Some College or AA degree	Rheumatoid arthritis	NA	NA	no	DM	yes	yes	never	729.4264689
1390	2007-2008	48146	1	74	61	Male	Non-Hispanic Black	Some College or AA degree	NA	7026.364831	NA	56.25	159.1	511.5	20.52	34	7.5	Rheumatoid arthritis	NA	No	NA	NA	NA	5.92	NA	Some College or AA degree	Rheumatoid arthritis	no	low_risk	yes	DM	yes	no	never	702.6364831
1391	2007-2008	48159	1	65	61	Male	Non-Hispanic Black	Some College or AA degree	NA	6508.245058	NA	23.83	94.5	666.2	15.39	45	14.9	Rheumatoid arthritis	NA	Yes	Prostate	NA	NA	0.47	NA	Some College or AA degree	Rheumatoid arthritis	yes	very_high_risk	yes	DM	yes	yes	now	650.8245058
1392	2007-2008	48176	2	60	59	Female	Non-Hispanic White	High School Grad/GED or Equivalent	NA	137243.771	NA	41.43	134	285.5	13.68	40	11.6	Rheumatoid arthritis	NA	No	NA	NA	NA	1.38	NA	High School Grad/GED or Equivalent	Rheumatoid arthritis	yes	moderate_risk	no	DM	yes	yes	former	13724.3771
1393	2007-2008	48223	1	67	56	Male	Non-Hispanic White	Less Than 9th Grade	NA	89777.89975	NA	21.63	92.2	452	10.26	41	18.1	Rheumatoid arthritis	NA	No	NA	NA	NA	0.23	NA	Less Than 9th Grade	Rheumatoid arthritis	yes	moderate_risk	yes	DM	yes	yes	never	8977.789975
1394	2007-2008	48365	1	66	53	Female	Mexican American	Less Than 9th Grade	NA	16765.47734	NA	36.06	114.8	333.1	6.84	41	12.9	Rheumatoid arthritis	NA	Yes	Breast	NA	NA	0.49	NA	Less Than 9th Grade	Rheumatoid arthritis	no	low_risk	yes	DM	no	yes	former	1676.547734
1395	2007-2008	48398	2	64	63	Female	Non-Hispanic Black	9-11th Grade (Includes 12th grade with no diploma)	NA	9970.341104	NA	28.97	98.5	452	29.07	46	18.6	Rheumatoid arthritis	NA	No	NA	NA	NA	0.04	NA	9-11th Grade (Includes 12th grade with no diploma)	Rheumatoid arthritis	yes	moderate_risk	yes	no	yes	yes	now	997.0341104
1396	2007-2008	48451	1	67	61	Female	Non-Hispanic White	9-11th Grade (Includes 12th grade with no diploma)	NA	23428.36561	NA	34.75	119.4	463.9	10.26	42	9	Rheumatoid arthritis	NA	No	NA	NA	NA	0.97	NA	9-11th Grade (Includes 12th grade with no diploma)	Rheumatoid arthritis	yes	high_risk	no	no	yes	no	never	2342.836561
1397	2007-2008	48452	1	64	51	Male	Non-Hispanic Black	9-11th Grade (Includes 12th grade with no diploma)	NA	20676.67977	NA	18.7	78.5	327.1	10.26	40	24.9	Rheumatoid arthritis	NA	No	NA	NA	NA	0.1	NA	9-11th Grade (Includes 12th grade with no diploma)	Rheumatoid arthritis	no	low_risk	no	no	no	no	former	2067.667977
1398	2007-2008	48497	1	63	45	Female	Non-Hispanic White	College Graduate or above	NA	81436.64406	NA	29.58	85.6	315.2	10.26	35	19.9	Rheumatoid arthritis	NA	No	NA	NA	NA	0.9	NA	College Graduate or above	Rheumatoid arthritis	no	low_risk	no	IGT	yes	no	never	8143.664406
1399	2007-2008	48553	2	67	62	Male	Non-Hispanic Black	Some College or AA degree	NA	7944.069793	NA	21.02	88.8	535.3	15.39	31	20.6	Rheumatoid arthritis	NA	Yes	Other	NA	NA	1.47	NA	Some College or AA degree	Rheumatoid arthritis	yes	moderate_risk	no	no	yes	no	former	794.4069793
1400	2007-2008	48600	2	61	44	Female	Other Hispanic	Some College or AA degree	NA	26914.47721	NA	27.7	97.2	249.8	10.26	44	8.8	Rheumatoid arthritis	NA	No	NA	NA	NA	0.32	NA	Some College or AA degree	Rheumatoid arthritis	no	low_risk	no	no	no	yes	never	2691.447721
1401	2007-2008	48622	2	64	80	Female	Non-Hispanic Black	High School Grad/GED or Equivalent	NA	13077.98638	NA	19.74	NA	279.6	11.97	41	10.7	Rheumatoid arthritis	NA	No	NA	NA	NA	1.12	NA	High School Grad/GED or Equivalent	Rheumatoid arthritis	yes	moderate_risk	no	DM	yes	yes	never	1307.798638
1402	2007-2008	48792	1	67	42	Female	Non-Hispanic White	High School Grad/GED or Equivalent	NA	69005.38023	NA	35.64	NA	NA	NA	NA	NA	Rheumatoid arthritis	NA	No	NA	NA	NA	NA	NA	High School Grad/GED or Equivalent	Rheumatoid arthritis	NA	NA	no	no	yes	no	now	6900.538023
1403	2007-2008	48826	2	60	71	Male	Non-Hispanic White	High School Grad/GED or Equivalent	NA	16070.24291	NA	33.69	124.7	345	11.97	44	12.4	Rheumatoid arthritis	NA	Yes	Melanoma	NA	NA	0.04	NA	High School Grad/GED or Equivalent	Rheumatoid arthritis	no	low_risk	no	DM	yes	yes	former	1607.024291
1404	2007-2008	48858	2	69	80	Female	Other Race - Including Multi-Racial	Some College or AA degree	NA	32777.62376	NA	24.49	89	345	15.39	45	12	Rheumatoid arthritis	NA	No	NA	NA	NA	0.11	NA	Some College or AA degree	Rheumatoid arthritis	yes	high_risk	no	DM	no	yes	never	3277.762376
1405	2007-2008	48859	2	65	65	Male	Non-Hispanic Black	9-11th Grade (Includes 12th grade with no diploma)	NA	9780.42001	NA	29.57	109.1	410.4	11.97	43	20.4	Rheumatoid arthritis	NA	No	NA	NA	NA	0.53	NA	9-11th Grade (Includes 12th grade with no diploma)	Rheumatoid arthritis	no	low_risk	no	DM	yes	no	former	978.042001
1406	2007-2008	48948	1	70	64	Female	Non-Hispanic White	Some College or AA degree	NA	46363.67985	NA	20.57	83.7	285.5	8.55	36	7.5	Rheumatoid arthritis	NA	No	NA	NA	NA	1.19	NA	Some College or AA degree	Rheumatoid arthritis	yes	moderate_risk	no	IGT	yes	no	former	4636.367985
1407	2007-2008	48949	1	67	51	Male	Non-Hispanic White	Some College or AA degree	NA	25217.67622	NA	30.7	111.3	386.6	13.68	43	22.2	Rheumatoid arthritis	NA	No	NA	NA	NA	0.8	NA	Some College or AA degree	Rheumatoid arthritis	yes	moderate_risk	no	DM	no	yes	now	2521.767622
1408	2007-2008	48974	2	60	57	Female	Non-Hispanic Black	High School Grad/GED or Equivalent	NA	21589.75721	NA	34.23	103	267.7	10.26	40	12.9	Rheumatoid arthritis	NA	No	NA	NA	NA	0.06	NA	High School Grad/GED or Equivalent	Rheumatoid arthritis	no	low_risk	no	DM	no	yes	never	2158.975721
1409	2007-2008	48979	2	60	33	Male	Non-Hispanic White	9-11th Grade (Includes 12th grade with no diploma)	NA	22963.49724	NA	25.99	95.9	303.3	8.55	46	10.6	Rheumatoid arthritis	NA	No	NA	NA	NA	0.28	NA	9-11th Grade (Includes 12th grade with no diploma)	Rheumatoid arthritis	no	low_risk	no	no	no	yes	now	2296.349724
1410	2007-2008	48986	2	71	80	Male	Mexican American	Less Than 9th Grade	NA	8418.592062	NA	24.38	97.4	327.1	11.97	41	17.4	Rheumatoid arthritis	NA	No	NA	NA	NA	0.29	NA	Less Than 9th Grade	Rheumatoid arthritis	yes	moderate_risk	no	no	yes	yes	former	841.8592062
1411	2007-2008	49012	2	68	44	Female	Non-Hispanic Black	9-11th Grade (Includes 12th grade with no diploma)	NA	25351.90316	NA	40.96	143.1	249.8	5.13	32	5	Rheumatoid arthritis	NA	No	NA	NA	NA	3.58	NA	9-11th Grade (Includes 12th grade with no diploma)	Rheumatoid arthritis	yes	moderate_risk	no	DM	yes	yes	now	2535.190316
1412	2007-2008	49109	1	61	45	Female	Non-Hispanic Black	Some College or AA degree	NA	28306.97598	NA	44.15	134.5	368.8	11.97	37	19.3	Rheumatoid arthritis	NA	No	NA	NA	NA	0.28	NA	Some College or AA degree	Rheumatoid arthritis	no	low_risk	no	no	yes	no	never	2830.697598
1413	2007-2008	49113	1	65	71	Female	Non-Hispanic Black	9-11th Grade (Includes 12th grade with no diploma)	NA	12561.48983	NA	30.28	99	321.2	5.13	39	11.3	Rheumatoid arthritis	NA	Yes	Breast	NA	NA	0.37	NA	9-11th Grade (Includes 12th grade with no diploma)	Rheumatoid arthritis	no	low_risk	no	DM	yes	yes	never	1256.148983
1414	2007-2008	49165	1	72	50	Female	Other Hispanic	College Graduate or above	NA	22829.36177	NA	20.84	73.1	202.2	10.26	39	19.9	Rheumatoid arthritis	NA	No	NA	NA	NA	0.06	NA	College Graduate or above	Rheumatoid arthritis	no	low_risk	no	no	no	no	now	2282.936177
1415	2007-2008	49180	1	64	52	Male	Non-Hispanic White	High School Grad/GED or Equivalent	NA	88814.13646	NA	28.41	104.7	309.3	20.52	44	16.5	Rheumatoid arthritis	NA	Yes	Lymphoma/Hodgkin's disease	NA	NA	0.17	NA	High School Grad/GED or Equivalent	Rheumatoid arthritis	no	low_risk	no	no	no	no	now	8881.413646
1416	2007-2008	49181	2	62	80	Male	Non-Hispanic White	Less Than 9th Grade	NA	11411.20922	NA	21.71	89.9	255.8	3.42	39	13.4	Rheumatoid arthritis	NA	No	NA	NA	NA	0.11	NA	Less Than 9th Grade	Rheumatoid arthritis	no	low_risk	no	DM	no	yes	now	1141.120922
1417	2007-2008	49196	2	73	71	Female	Other Hispanic	Less Than 9th Grade	NA	7378.688705	NA	34.94	114.6	321.2	18.81	41	13.8	Rheumatoid arthritis	NA	No	NA	NA	NA	0.34	NA	Less Than 9th Grade	Rheumatoid arthritis	no	low_risk	no	DM	no	yes	former	737.8688705
1418	2007-2008	49208	1	61	41	Female	Non-Hispanic Black	Some College or AA degree	NA	28306.97598	NA	32.76	115.1	178.4	8.55	42	16.7	Rheumatoid arthritis	NA	No	NA	NA	NA	0.38	NA	Some College or AA degree	Rheumatoid arthritis	no	low_risk	yes	no	no	no	now	2830.697598
1419	2007-2008	49222	2	69	45	Female	Other Race - Including Multi-Racial	9-11th Grade (Includes 12th grade with no diploma)	NA	65251.67153	NA	26.06	91.5	356.9	17.1	44	69.3	Rheumatoid arthritis	NA	No	NA	NA	NA	0.34	NA	9-11th Grade (Includes 12th grade with no diploma)	Rheumatoid arthritis	no	low_risk	yes	IGT	yes	no	now	6525.167153
1420	2007-2008	49230	1	66	49	Female	Other Hispanic	Less Than 9th Grade	NA	21369.59025	NA	29.58	95.3	214.1	10.26	37	4.8	Rheumatoid arthritis	NA	No	NA	NA	NA	5.47	NA	Less Than 9th Grade	Rheumatoid arthritis	no	low_risk	no	IFG	yes	yes	never	2136.959025
1421	2007-2008	49254	2	71	49	Female	Non-Hispanic Black	Less Than 9th Grade	NA	29668.10217	NA	40.54	127	386.6	10.26	39	5.2	Rheumatoid arthritis	NA	No	NA	NA	NA	2.21	NA	Less Than 9th Grade	Rheumatoid arthritis	no	low_risk	yes	no	yes	yes	now	2966.810217
1422	2007-2008	49301	2	68	53	Male	Non-Hispanic Black	9-11th Grade (Includes 12th grade with no diploma)	NA	19889.42144	NA	21.54	86	NA	NA	NA	NA	Rheumatoid arthritis	NA	No	NA	NA	NA	NA	NA	9-11th Grade (Includes 12th grade with no diploma)	Rheumatoid arthritis	NA	NA	no	no	yes	no	never	1988.942144
1423	2007-2008	49312	1	61	51	Female	Non-Hispanic Black	High School Grad/GED or Equivalent	NA	24289.86034	NA	31.71	108.2	559.1	10.26	44	9.5	Rheumatoid arthritis	NA	No	NA	NA	NA	1.4	NA	High School Grad/GED or Equivalent	Rheumatoid arthritis	no	low_risk	yes	DM	yes	yes	now	2428.986034
1424	2007-2008	49393	2	65	49	Male	Non-Hispanic Black	Some College or AA degree	NA	38325.91072	NA	23.5	89.5	255.8	8.55	46	17.6	Rheumatoid arthritis	NA	No	NA	NA	NA	0.12	NA	Some College or AA degree	Rheumatoid arthritis	no	low_risk	yes	DM	yes	yes	now	3832.591072
1425	2007-2008	49420	1	74	80	Female	Non-Hispanic Black	9-11th Grade (Includes 12th grade with no diploma)	NA	11006.49797	NA	36.92	115.1	NA	NA	NA	NA	Rheumatoid arthritis	NA	No	NA	NA	NA	NA	NA	9-11th Grade (Includes 12th grade with no diploma)	Rheumatoid arthritis	yes	NA	no	DM	yes	yes	former	1100.649797
1426	2007-2008	49487	2	64	47	Female	Non-Hispanic Black	9-11th Grade (Includes 12th grade with no diploma)	NA	27673.39657	NA	32.23	114.6	NA	NA	NA	NA	Rheumatoid arthritis	NA	No	NA	NA	NA	NA	NA	9-11th Grade (Includes 12th grade with no diploma)	Rheumatoid arthritis	NA	NA	yes	no	yes	yes	now	2767.339657
1427	2007-2008	49507	2	69	60	Female	Other Hispanic	9-11th Grade (Includes 12th grade with no diploma)	NA	4637.472605	NA	34.39	105.7	NA	NA	NA	NA	Rheumatoid arthritis	NA	No	NA	NA	NA	0.19	NA	9-11th Grade (Includes 12th grade with no diploma)	Rheumatoid arthritis	NA	NA	no	no	yes	yes	never	463.7472605
1428	2007-2008	49523	2	63	55	Female	Non-Hispanic White	Some College or AA degree	NA	96356.53903	NA	46.41	127.8	255.8	10.26	41	10	Rheumatoid arthritis	NA	No	NA	NA	NA	1.81	NA	Some College or AA degree	Rheumatoid arthritis	no	low_risk	no	no	yes	yes	former	9635.653903
1429	2007-2008	49552	2	67	71	Female	Non-Hispanic White	Some College or AA degree	NA	49341.58607	NA	28.6	99.6	208.2	11.97	41	15.8	Rheumatoid arthritis	NA	No	NA	NA	NA	0.66	NA	Some College or AA degree	Rheumatoid arthritis	no	low_risk	no	IGT	yes	yes	now	4934.158607
[truncated: 1,523 more rows]
